# Supplementary material for: Genomic landscape of the OsTPP7 gene in its haplotype diversity and association with anaerobic germination tolerance in rice
Source: Front Plant Sci. 2023 Jul 25;14:1225445. doi: 10.3389/fpls.2023.1225445 (PMC10407808; doi:10.3389/fpls.2023.1225445)
Supplement: Supplementary file 1 [file DataSheet_1.zip]

Archive with 2 entries (2 files):
- Tables S1 - S7.xlsx
- Figures S1 - S8.docx
