# Supplementary material for: Genomic landscape of the OsTPP7 gene in its haplotype diversity and association with anaerobic germination tolerance in rice
Source: Front Plant Sci. 2023 Jul 25;14:1225445. doi: 10.3389/fpls.2023.1225445 (PMC10407808; doi:10.3389/fpls.2023.1225445)
Supplement: Supplementary file 1 [file DataSheet_1.zip › Tables S1 - S7.xlsx]

## Sheet: TableS1
Supplementary Table 1. Passport information of the Korean rice collection of 475 accessions, OsTPP7 haplotypes, and AG phenotyping.
Sr. No.	Entry_No	Variety Name in English	Ecotype	Origin	Varietal Type	Seed Storage No.	NCBI Biosample ID	Resequencing Depth (×)	NCBI ID_OsTPP7	OsTPP7 Haplotypes	Normal Coleoptile Length (cm)#	Flooded Coleoptile Length (cm)	Flooding Tolerance Index
1	RWG-001	Namseon 52	Temperate japonica	KOR	Bred	IT 005288	SAMEA4999314	11.3301	MZ682675	1	1.47	4.09	2.78
2	RWG-002	Suweon 159	Temperate japonica	KOR	Bred	IT 007099	SAMEA4999298	11.1637	MZ682676	1	2.01	2.69	1.34
3	RWG-003	Suweon 255	Indica	KOR	Bred	IT 007226	SAMN12714206	9.60916	MZ682677	2	1.19	3.21	2.71
4	RWG-004	Suwon 301	Temperate japonica	KOR	Bred	IT 123124	SAMEA4999469	11.1327	MZ682678	1	1.76	3.41	1.94
5	RWG-005	Suweon 347	Indica	KOR	Bred	IT 192004	SAMN12714207	10.7261	MZ682679	1	2.12	3.22	1.52
6	RWG-006	CT9993-5-10-1-M	Indica	COL	Bred	K046490	SAMN16203520	10.5732	MZ682680	1	1.41	2.15	1.52
7	RWG-007	Rathal	Admixture	LKA	Bred	IT 248043	SAMEA4999450	10.2885	MZ682681	2	2.49	2.42	0.97
8	RWG-008	Tchampa	Aus	IRN	Bred	K046514	SAMEA4999421	10.3909	MZ682682	1	1.87	2.56	1.37
9	RWG-009	Jejubukjeju-2002-99	Temperate japonica	KOR	Weedy	IT 220821	SAMEA4999437	10.2976	MZ682683	1	2.21	2.69	1.22
10	RWG-010	Jejubukjeju-2002-171	Indica	KOR	Weedy	IT 220865	SAMEA4999151	9.4767	MZ682684	3	1.58	2.43	1.53
11	RWG-011	Jejubukjeju-2002-340	Temperate japonica	KOR	Weedy	IT 220982	SAMEA4999178	10.6408	MZ682685	1	2.83	3.83	1.35
12	RWG-012	Jejunamjeju-2002-420	Temperate japonica	KOR	Weedy	IT 221031	SAMEA4999344	10.2965	MZ682686	1	1.69	3.03	1.8
13	RWG-013	Jejubukjeju-2002-521	Indica	KOR	Weedy	IT 221094	SAMEA4999379	8.80073	MZ682687	1	2.25	2.73	1.21
14	RWG-014	Incheonkanghwasujip-16	Temperate japonica	KOR	Weedy	K019957	SAMEA4999374	9.72478	MZ682688	1	3.25	4.51	1.39
15	RWG-015	Muando	Temperate japonica	KOR	Landrace	IT 006116	SAMEA4999311	10.8031	MZ682689	1	2.05	3.11	1.52
16	RWG-016	Dadajo	Temperate japonica	KOR	Landrace	IT 005679	SAMEA4999350	9.77554	MZ682690	1	1.52	3.15	2.07
17	RWG-017	Okcheong	Temperate japonica	KOR	Landrace	IT 227933	SAMEA4999287	10.9585	MZ682691	1	1.82	3.55	1.95
18	RWG-018	Sando	Tropical japonica	KOR	Landrace	IT 006556	SAMEA4999326	9.12406	MZ682692	1	1.99	3.78	1.9
19	RWG-019	Batnarak	Tropical japonica	KOR	Landrace	IT 010340	SAMEA4999280	11.7625	MZ682693	1	1.62	4.39	2.71
20	RWG-020	Orido	Temperate japonica	KOR	Landrace	IT 007630	SAMEA4999276	11.8267	MZ682694	1	1.41	4.19	2.97
21	RWG-021	Saducho	Indica	KOR	Landrace	IT 006538	SAMEA4999263	9.31718	MZ682695	2	1.91	3.55	1.86
22	RWG-022	Seon	Indica	KOR	Landrace	IT 226487	SAMEA4999234	9.38909	MZ682696	1	2.56	3.29	1.29
23	RWG-023	Hanyangjo	Aus	KOR	Landrace	IT 009060	SAMEA4999208	11.9385	MZ682697	2	1.82	No germination	NA
24	RWG-024	Inbujido	Temperate japonica	KOR	Landrace	IT 008196	SAMEA4999235	11.713	MZ682698	1	1.97	1.7	0.86
25	RWG-025	Beobpanhwa	Temperate japonica	KOR	Landrace	IT 006410	SAMEA4999236	11.1033	MZ682699	1	1.12	3.49	3.11
26	RWG-026	Janmochal	Temperate japonica	KOR	Landrace	IT 227934	SAMEA4999172	10.8953	MZ682700	1	2.31	4.36	1.88
27	RWG-027	Pyodo	Temperate japonica	KOR	Landrace	IT 008999	SAMEA4999171	10.9729	MZ682701	1	1.92	3.71	1.93
28	RWG-028	Yuljojo	Temperate japonica	KOR	Landrace	K026177	SAMEA4999345	11.4524	MZ682702	1	1.62	2.39	1.47
29	RWG-029	Samgyeongjo	Temperate japonica	KOR	Landrace	IT 006596	SAMEA4999343	7.61622	MZ682703	1	2.82	5.18	1.84
30	RWG-030	Baekgokna	Indica	KOR	Landrace	IT 006303	SAMEA4999133	8.15066	MZ682704	2	1.88	3.38	1.8
31	RWG-031	Mongdonjaerae	Admixture	KOR	Landrace	IT 227937	SAMEA4999111	11.3807	MZ682705	1	1.82	3.08	1.7
32	RWG-032	Agbede	Tropical japonica	NGA	Bred	IT 000041	SAMEA4999075	10.1922	MZ682706	1	2.11	4.22	2
33	RWG-033	Anbaw C7	Temperate japonica	MMR	Bred	IT 000114	SAMEA4999156	9.97941	MZ682707	1	1.51	4.41	2.92
34	RWG-034	Bala	Indica	IND	Bred	K046522	SAMN12714208	10.5823	MZ682708	3	1.71	2.75	1.61
35	RWG-035	Bellardone	Temperate japonica	FRA	Bred	IT 000314	SAMEA4999148	11.5722	MZ682709	1	1.92	4.38	2.28
36	RWG-036	Chiem Chanh	Indica	VNM	Landrace	IT 000694	SAMN16203521	10.9993	MZ682710	2	1.1	3.16	2.86
37	RWG-037	Dharial	Aus	NPL	Bred	IT 001083	SAMEA4999252	10.4884	MZ682711	1	2.07	No germination	NA
38	RWG-038	Dular	Aus	IND	Bred	K046515	SAMEA4999270	12.5547	MZ682712	1	2.11	No germination	NA
39	RWG-039	IR38	Indica	PHL	Bred	IT 001907	SAMEA4999213	12.4592	MZ682713	1	1.34	2.26	1.68
40	RWG-040	Magnolia	Tropical japonica	USA	Landrace	IT 002920	SAMEA4999409	11.6825	MZ682714	1	1.62	3.51	2.17
41	RWG-041	Mala	Indica	BGD	Bred	IT 002938	SAMN12714209	8.01413	MZ682715	1	1.8	2.25	1.25
42	RWG-042	Mushkan	Aromatic	PAK	Bred	IT 003068	SAMEA4999354	8.93474	MZ682716	1	2.32	1.92	0.83
43	RWG-043	Pukhi	Aus	PAK	Bred	IT 003482	SAMEA4999145	8.49925	MZ682717	1	2.84	1.45	0.51
44	RWG-044	Red Rice	Indica	IRN	Landrace	IT 003553	SAMN12714210	9.27391	MZ682718	1	2.87	0.84	0.29
45	RWG-045	Tun Sart	Tropical japonica	VNM	Bred	IT 004483	SAMEA4999128	9.04072	MZ682719	1	2.64	3.31	1.26
46	RWG-046	Victoria F.A	Temperate japonica	ARG	Bred	IT 004529	SAMEA4999192	8.55847	MZ682720	1	2.26	3.14	1.39
47	RWG-047	Bai Cyue Hwa Lue	Indica	TWN	Landrace	IT 006305	SAMEA4999100	8.11231	MZ682721	1	1.74	3.03	1.74
48	RWG-048	Yangmyeon	Indica	TWN	Landrace	IT 007573	SAMEA4999097	10.6817	MZ682722	2	1.88	2.15	1.14
49	RWG-049	Belle Patna	Indica	USA	Bred	IT 009836	SAMN12714211	10.4595	MZ682723	2	1.87	2.35	1.25
50	RWG-050	Pyeongbuk 3	Temperate japonica	PRK	Bred	IT 113470	SAMEA4999294	10.5388	MZ682724	1	1.82	3.37	1.86
51	RWG-051	Yupul	Tropical japonica	LBR	Bred	IT 152647	SAMEA4999461	8.82891	MZ682725	1	1.91	2.48	1.3
52	RWG-052	Liman Belozernij	Temperate japonica	RUS		IT 195079	SAMEA4999432	10.4185	MZ682726	1	1.79	3.6	2.01
53	RWG-053	Kagi	Aus	IND		IT 211179	SAMEA4999430	8.73442	MZ682727	1	2.34	1.88	0.8
54	RWG-054	Hatadani	Indica	LKA		IT 211182	SAMN12714212	8.82915	MZ682728	2	1.48	1.2	0.81
55	RWG-055	Tai Mochito	Tropical japonica	THA		IT 211283	SAMEA4999464	9.41999	MZ682729	1	1.85	2.73	1.47
56	RWG-056	Waikyakushi	Indica	TWN		IT 211285	SAMEA4999419	9.86422	MZ682730	2	1.17	1.93	1.64
57	RWG-057	Upland	Tropical japonica	NGA	Bred	IT 212310	SAMEA4999406	10.8397	MZ682731	1	2.18	1.83	0.84
58	RWG-058	Newrex	Tropical japonica	USA	Bred	IT 212313	SAMEA4999401	10.0141	MZ682732	1	2.35	1.75	0.75
59	RWG-059	Doan Guang Hwa Lue	Temperate japonica	TWN	Landrace	901177	SAMEA4999364	9.86721	MZ682733	1	2.14	3.48	1.62
60	RWG-060	Wu Cyue	Indica	TWN	Landrace	901180	SAMEA4999331	10.3199	MZ682734	2	1.75	2.52	1.44
61	RWG-061	Binato	Indica	PHL	Landrace	901500	SAMEA4999324	8.3539	MZ682735	2	2.34	2.04	0.87
62	RWG-062	Avangard	Temperate japonica	UZB		IT 216884	SAMEA4999346	8.77608	MZ682736	1	2.15	2.12	0.99
63	RWG-063	Debzera	Temperate japonica	UZB		IT 217508	SAMEA4999293	9.90614	MZ682737	1	3.13	4.03	1.29
64	RWG-064	Hawm Supan	Indica	THA		K019941	SAMEA4999319	8.8127	MZ682738	2	1.02	1.37	1.34
65	RWG-065	Ssalbyeo 22	Temperate japonica	KOR	Landrace	IT 217448	SAMEA4999265	9.0359	MZ682739	1	2.12	3.31	1.56
66	RWG-066	Urasan	Tropical japonica	JPN	Landrace	901640	SAMEA4999357	8.10332	MZ682740	1	0.5	1.97	3.95
67	RWG-067	Xi Gua Bai	Indica	CHN		IT 110057	SAMN16203522	8.14685	MZ682741	1	0.54	2.48	4.57
68	RWG-068	Yung Yuen Chuen Zim	Indica	CHN	Bred	IT 113788	SAMEA4999452	8.46518	MZ682742	2	1.59	2.17	1.37
69	RWG-069	Keng Chi Ju	Temperate japonica	CHN	Landrace	IT 114292	SAMEA4999455	8.65475	MZ682743	1	1.75	3.15	1.8
70	RWG-070	Qua 77 Wuan-Dau	Indica	CHN		IT 114588	SAMN16203523	8.57595	MZ682744	2	2.02	2.15	1.06
71	RWG-071	Chih-Tsao-He	Indica	CHN		IT 117610	SAMN16203524	8.78441	MZ682745	2	0.91	1.63	1.79
72	RWG-072	Hsiang-Ha-Tsan	Indica	CHN		IT 117643	SAMN16203525	8.86148	MZ682746	1	2.29	1.62	0.71
73	RWG-073	Cheongdo-Donggok-4	Indica	KOR	Weedy	IT 168380	SAMEA4999112	9.96826	MZ682747	1	2.35	3.59	1.53
74	RWG-074	Golyeong-2	Temperate japonica	KOR	Weedy	IT 168699	SAMEA4999150	10.0834	MZ682748	1	2.69	4.82	1.8
75	RWG-075	Golyeong-6	Temperate japonica	KOR	Weedy	IT 168703	SAMEA4999396	10.2803	MZ682749	1	3.52	4.99	1.42
76	RWG-076	Danyang-7	Temperate japonica	KOR	Weedy	IT 169001	SAMEA4999338	10.9025	MZ682750	1	3.19	4.64	1.46
77	RWG-077	Danyang-38	Temperate japonica	KOR	Weedy	IT 169032	SAMEA4999351	8.74899	MZ682751	1	2.65	3.02	1.14
78	RWG-078	Hwaseong-5	Temperate japonica	KOR	Weedy	IT 169092	SAMEA4999356	8.00476	MZ682752	1	3.48	3.82	1.1
79	RWG-079	Gou 405	Temperate japonica	JPN	Bred	IT 202142	SAMEA4999315	9.18711	MZ682753	1	2.28	1.8	0.79
80	RWG-080	Baeksami	Temperate japonica	CHN	Landrace	IT 204549	SAMEA4999092	10.4546	MZ682754	1	2.87	3.97	1.38
81	RWG-081	Akaine	Tropical japonica	JPN	Landrace	IT 211334	SAMEA4999080	9.05207	MZ682755	1	1.38	1.24	0.9
82	RWG-082	Syare-61-1-B	Temperate japonica	KOR	Weedy	IT 213594	SAMEA4999093	10.8031	MZ682756	1	1.59	2.77	1.74
83	RWG-083	Syale-94-1-B	Temperate japonica	KOR	Weedy	IT 213675	SAMEA4999264	10.6117	MZ682757	1	1.78	3.1	1.74
84	RWG-084	Syale-163-1-B	Temperate japonica	KOR	Weedy	IT 213678	SAMEA4999251	8.442	MZ682758	1	2.18	2.61	1.19
85	RWG-085	Milyang 50	Indica	KOR	Bred	IT 006235	SAMN12714213	9.7816	MZ682759	1	1.85	0.69	0.37
86	RWG-086	Yeongpung	Indica	KOR	Bred	IT 101984	SAMN12714214	14.1876	MZ682760	2	2.62	2.77	1.06
87	RWG-087	Iri 336	Temperate japonica	KOR	Bred	IT 151559	SAMEA4999195	12.3448	MZ682761	1	0.98	2.03	2.08
88	RWG-088	Mihyang	Temperate japonica	KOR	Bred	IT 196276	SAMEA4999198	12.3765	MZ682762	1	2.32	2.72	1.17
89	RWG-089	Moroberekan	Tropical japonica	GIN	Bred	K046503	SAMEA4999185	12.4325	MZ682763	1	2.21	2.64	1.2
90	RWG-090	Jejubukjeju-2002-115	Tropical japonica	KOR	Weedy	IT 220830	SAMEA4999163	15.3052	MZ682764	1	2.74	3.1	1.13
91	RWG-091	Jejubukjeju-2002-550	Temperate japonica	KOR	Weedy	IT 221116	SAMEA4999127	12.853	MZ682765	1	1.45	3.64	2.51
92	RWG-092	Jejubukjeju-2002-561	Temperate japonica	KOR	Weedy	K020571	SAMEA4999116	11.499	MZ682766	1	2.25	4.22	1.88
93	RWG-093	Huindadak	Temperate japonica	KOR	Landrace	IT 009264	SAMEA4999119	10.7467	MZ682767	1	1.86	3.43	1.85
94	RWG-094	Jotajo	Temperate japonica	KOR	Landrace	IT 008580	SAMEA4999191	11.9988	MZ682768	1	2.21	2.89	1.31
95	RWG-095	Pocheon Jangmang Me	Temperate japonica	KOR	Landrace	IT 008996	SAMEA4999141	13.2979	MZ682769	1	1.91	2.96	1.55
96	RWG-096	Dongo	Temperate japonica	KOR	Landrace	IT 005970	SAMEA4999179	11.526	MZ682770	1	1.95	4.11	2.11
97	RWG-097	Seorianjeunbaengi	Temperate japonica	KOR	Landrace	IT 006663	SAMEA4999095	10.6022	MZ682771	1	2.14	3.98	1.86
98	RWG-098	Neul	Tropical japonica	KOR	Landrace	IT 010275	SAMEA4999094	9.66155	MZ682772	1	1.61	3.18	1.97
99	RWG-099	Jwiippari	Temperate japonica	KOR	Landrace	IT 008700	SAMEA4999071	10.4392	MZ682773	1	1.35	3.34	2.47
100	RWG-100	Jeongjonghwa	Temperate japonica	KOR	Landrace	IT 008408	SAMEA4999382	11.0005	MZ682774	1	1.56	3.67	2.36
101	RWG-101	Sodujo	Tropical japonica	KOR	Landrace	IT 010417	SAMEA4999176	10.2997	MZ682775	1	2.09	2.28	1.09
102	RWG-102	Sando	Tropical japonica	KOR	Landrace	IT 010375	SAMEA4999131	10.1152	MZ682776	1	2.68	4.63	1.73
103	RWG-103	Bori	Temperate japonica	KOR	Landrace	IT 006424	SAMEA4999199	9.76071	MZ682777	1	1.79	4.22	2.36
104	RWG-104	Naengjo	Temperate japonica	KOR	Landrace	K026193	SAMEA4999103	10.5818	MZ682778	1	1.81	2.99	1.65
105	RWG-105	Bikom	Admixture	NGA	Bred	IT 000343	SAMEA4999129	9.85263	MZ682779	2	2.08	3.01	1.44
106	RWG-106	British Honduras Creole	Tropical japonica	HND	Bred	IT 000461	SAMEA4999087	11.0607	MZ682780	1	1.88	3.39	1.81
107	RWG-107	Cartuna	Tropical japonica	IND	Bred	IT 000560	SAMEA4999083	10.8473	MZ682781	1	1.32	3.5	2.65
108	RWG-108	Sahak	Aus	PRI	Bred	IT 003703	SAMEA4999142	8.08207	MZ682782	1	1.75	2.29	1.31
109	RWG-109	Taichung-Woo-Tsan	Indica	TWN	Bred	IT 004246	SAMEA4999146	10.4772	MZ682783	2	1.84	2.68	1.45
110	RWG-110	Zilanica	Aromatic	RUS	Bred	IT 004683	SAMEA4999466	9.84304	MZ682784	1	1.54	2.6	1.68
111	RWG-111	Xao Bai Mang Sue Dao	Temperate japonica	TWN	Landrace	IT 006737	SAMEA4999425	10.1871	MZ682785	1	3.03	3.8	1.25
112	RWG-112	Di Jiao Wu Jian	Indica	TWN	Landrace	IT 008302	SAMEA4999478	10.4326	MZ682786	2	1.59	2.58	1.62
113	RWG-113	Spin Mere	Aus	AFG		IT 152642	SAMEA4999405	10.3263	MZ682787	4	2.47	2.12	0.86
114	RWG-114	Norin 22	Temperate japonica	JPN	Bred	IT 005585	SAMEA4999424	10.1776	MZ682788	1	2.58	3.28	1.27
115	RWG-115	Ssalbyeo 16	Temperate japonica	KOR	Landrace	IT 006587	SAMEA4999397	10.3994	MZ682789	1	1.83	3.86	2.11
116	RWG-116	Nian Chi Shi	Indica	CHN		IT 109904	SAMEA4999403	9.3444	MZ682790	2	2.45	3.48	1.42
117	RWG-117	Sung Pan Tao	Temperate japonica	CHN	Landrace	IT 114332	SAMEA4999376	10.5147	MZ682791	1	2.67	4.99	1.87
118	RWG-118	Tsong-Gan-Shun	Indica	CHN		IT 114620	SAMEA4999175	8.83042	MZ682792	2	1.95	3.14	1.61
119	RWG-119	San-Li-Shun	Indica	CHN	Bred	IT 114771	SAMEA4999137	9.61159	MZ682793	2	2.85	2.53	0.89
120	RWG-120	Yang-Sha-Tsan	Indica	CHN		IT 117766	SAMEA4999359	9.81281	MZ682794	2	2.87	2.9	1.01
121	RWG-121	Chungdo 23	Indica	KOR	Weedy	IT 168296	SAMN16203526	11.6953	MZ682795	1	1.49	2.85	1.91
122	RWG-122	Chungdo Hwayang 12	Indica	KOR	Weedy	IT 168374	SAMN16203527	11.7885	MZ682796	1	2.09	2.51	1.2
123	RWG-123	Chungdo Hwayang 14	Indica	KOR	Weedy	IT 168376	SAMN16203528	12.2395	MZ682797	1	2.22	1.96	0.88
124	RWG-124	Sungju 3	Indica	KOR	Weedy	IT 168409	SAMEA4999250	9.37504	MZ682798	1	2.49	3.3	1.33
125	RWG-125	Jangsung 1	Indica	KOR	Weedy	IT 168469	SAMN16203529	11.3291	MZ682799	1	1.8	3.23	1.79
126	RWG-126	Soonchun 5	Indica	KOR	Weedy	IT 168483	SAMN16203530	9.774	MZ682800	1	2.61	2.64	1.01
127	RWG-127	Daegu Damti 6-2	Temperate japonica	KOR	Weedy	IT 168551	SAMEA4999422	12.0952	MZ682801	1	2.27	3.84	1.69
128	RWG-128	Guechang 15	Temperate japonica	KOR	Weedy	IT 168592	SAMEA4999428	12.2797	MZ682802	1	2.65	3.91	1.47
129	RWG-129	Danyang 9	Temperate japonica	KOR	Weedy	IT 169003	SAMEA4999410	13.3708	MZ682803	1	3.62	4.01	1.11
130	RWG-130	Chungsongaengmi 4	Temperate japonica	KOR	Weedy	IT 175218	SAMEA4999184	12.4905	MZ682804	1	2.78	3.34	1.2
131	RWG-131	Suhyeonghando	Indica	CHN		IT 204592	SAMEA4999152	9.719	MZ682805	2	2.34	3.12	1.33
132	RWG-132	Xiao zao huang	Tropical japonica	CHN		IT 211220	SAMEA4999220	9.89442	MZ682806	1	2.51	3.42	1.36
133	RWG-133	Namseon 34	Temperate japonica	KOR	Bred	IT 005275	SAMEA4999355	13.5866	MZ682807	1	2.45	2.92	1.19
134	RWG-134	Namseon 126	Temperate japonica	KOR	Bred	IT 005362	SAMEA4999342	9.39305	MZ682808	1	2.65	3.74	1.41
135	RWG-135	Milyang 88	Temperate japonica	KOR	Bred	IT 203682	SAMEA4999328	8.31757	MZ682809	1	2.96	3.14	1.06
136	RWG-136	Dudo	Temperate japonica	KOR	Landrace	IT 005980	SAMEA4999307	9.97794	MZ682810	1	3.29	1.33	0.41
137	RWG-137	IR40	Indica	PHL	Bred	IT 001908	SAMEA4999296	10.2769	MZ682811	3	0.45	No germination	NA
138	RWG-138	Jinbu	Temperate japonica	KOR	Bred	IT 212549	SAMEA4999286	9.55106	MZ682812	1	1.85	1.54	0.83
139	RWG-139	Palgong	Temperate japonica	KOR	Bred	IT 191754	SAMEA4999385	9.17918	MZ682813	1	2.08	2.1	1.01
140	RWG-140	Hopyung	Temperate japonica	KOR	Bred	IT 191914	SAMEA4999274	9.9187	MZ682814	1	2.02	3.05	1.51
141	RWG-141	Dongjinchal	Temperate japonica	KOR	Bred	IT 196275	SAMEA4999302	10.5379	MZ682815	1	2.15	3.19	1.48
142	RWG-142	Gopum	Temperate japonica	KOR	Bred	IT 214884	SAMEA4999243	10.4428	MZ682816	1	2.64	3.26	1.23
143	RWG-143	Unkwang	Temperate japonica	KOR	Bred	IT 217814	SAMEA4999243	10.802	MZ682817	1	2.68	2.26	0.84
144	RWG-144	Haiami	Temperate japonica	KOR	Bred	IT 235304	SAMEA4999215	10.5911	MZ682818	1	2.08	3.2	1.54
145	RWG-145	Samkwang	Temperate japonica	KOR	Bred	IT 214880	SAMN12714215	9.79685	MZ682819	1	2.41	2.81	1.17
146	RWG-146	Hopum	Temperate japonica	KOR	Bred	IT 217826	SAMEA4999241	9.95205	MZ682820	1	2.51	3.29	1.31
147	RWG-147	Chilbo	Temperate japonica	KOR	Bred	IT 284608	SAMEA4999170	10.6649	MZ682821	1	2.38	2.53	1.06
148	RWG-148	Ilpum	Temperate japonica	KOR	Bred	IT 191781	SAMEA4999162	10.3734	MZ682822	1	2.52	2.84	1.13
149	RWG-149	Chucheong	Temperate japonica	JPN	Bred	IT 000070	SAMEA4999375	9.18084	MZ682823	1	1.81	2.75	1.52
150	RWG-150	Junam	Temperate japonica	KOR	Bred	IT 210050	SAMEA4999125	10.0512	MZ682824	1	2.21	3.06	1.39
151	RWG-151	Sindongjin	Temperate japonica	KOR	Bred	IT 212522	SAMEA4999104	16.8584	MZ682825	1	2.45	2.85	1.16
152	RWG-152	Odae	Temperate japonica	KOR	Bred	IT 154882	SAMEA4999113	10.84	MZ682826	1	2.25	1.69	0.75
153	RWG-153	Namil	Temperate japonica	KOR	Bred	IT 251693	SAMN12714216	35.7682	MZ682827	1	2.28	2.41	1.06
154	RWG-154	Hwaseong	Temperate japonica	KOR	Bred	IT 143771	SAMEA4999076	8.75557	MZ682828	3	2.31	2.91	1.26
155	RWG-155	Boramchan	Temperate japonica	KOR	Bred	IT 262212	SAMEA4999084	7.39517	MZ682829	1	2.51	2.65	1.06
156	RWG-156	Hwayeong	Temperate japonica	KOR	Bred	IT 191811	SAMN12714217	9.79173	MZ682830	1	1.82	1.64	0.9
157	RWG-157	Dongjin	Temperate japonica	KOR	Bred	IT 163355	SAMEA4999279	9.467	MZ682831	1	2.68	3.12	1.17
158	RWG-158	Nagdong	Temperate japonica	KOR	Bred	IT 006182	SAMEA4999291	11.3361	MZ682832	1	1.85	2.75	1.48
159	RWG-159	Giho	Temperate japonica	KOR	Bred	IT 009860	SAMEA4999223	10.9781	MZ682833	3	2.09	2.77	1.33
160	RWG-160	Hwacheong	Temperate japonica	KOR	Bred	IT 112423	SAMEA4999445	10.1934	MZ682834	1	1.25	2.76	2.21
161	RWG-161	Jopyeong	Temperate japonica	KOR	Bred	KR 02562	SAMEA4999470	10.6592	MZ682835	1	No germination	1.94	NA
162	RWG-162	Chinnong	Temperate japonica	KOR	Bred	KR 09990	SAMEA4999392	11.4678	MZ682836	1	1.72	2.76	1.6
163	RWG-163	Hanareum	Indica	KOR	Bred	IT 214856	SAMN12714218	9.2386	MZ682837	1	2.08	1.77	0.85
164	RWG-164	Dasan	Indica	KOR	Bred	IT 192044	SAMEA4999158	9.62781	MZ682838	1	2.15	1.69	0.78
165	RWG-165	Milyang 23	Indica	KOR	Bred	IT 006202	SAMEA4999154	15.9165	MZ682839	3	2.91	1.59	0.55
166	RWG-166	Samgang	Indica	KOR	Bred	IT 163351	SAMEA4999126	12.1402	MZ682840	3	3.11	1.29	0.42
167	RWG-167	Nokyang	Tropical japonica	KOR	Bred	IT 235303	SAMN12714219	11.4488	MZ682841	1	2.08	3.09	1.49
168	RWG-168	Tongil	Indica	KOR	Bred	IT 008927	SAMEA4999102	10.8931	MZ682842	2	2.28	2.19	0.96
169	RWG-169	Unbong	Temperate japonica	KOR	Bred	IT 195097	SAMEA4999082	15.8175	MZ682843	1	2.02	3.17	1.57
170	RWG-170	Sinunbong	Temperate japonica	KOR	Bred	KR 09991	SAMEA4999327	10.7766	MZ682844	1	1.54	2.49	1.62
171	RWG-171	Sambaek	Temperate japonica	KOR	Bred	IT 191869	SAMEA4999312	11.1678	MZ682845	1	1.84	1.83	0.99
172	RWG-172	Junghwa	Temperate japonica	KOR	Bred	IT 260473	SAMEA4999479	11.2052	MZ682846	1	1.44	2.03	1.41
173	RWG-173	Geuru	Temperate japonica	KOR	Bred	IT 213063	SAMEA4999458	10.9626	MZ682847	1	2.15	2.27	1.05
174	RWG-174	Inwol	Temperate japonica	KOR	Bred	IT 196288	SAMEA4999467	9.26167	MZ682848	1	2.21	1.65	0.75
175	RWG-175	Sangmi	Temperate japonica	KOR	Bred	IT 223954	SAMEA4999436	12.1767	MZ682849	1	2.44	1.95	0.8
176	RWG-176	Geumo	Temperate japonica	KOR	Bred	KR 09992	SAMEA4999447	9.35709	MZ682850	1	1.75	2.58	1.47
177	RWG-177	Jinbuol	Temperate japonica	KOR	Bred	IT 235774	SAMEA4999434	12.5128	MZ682851	1	1.58	1.91	1.21
178	RWG-178	Jinmi	Temperate japonica	KOR	Bred	IT 160433	SAMEA4999444	12.2869	MZ682852	1	2.18	2.63	1.21
179	RWG-179	Heugjinju	Temperate japonica	KOR	Bred	IT 191964	SAMEA4999380	11.9242	MZ682853	1	1.81	No germination	NA
180	RWG-180	Jeogjinju	Temperate japonica	KOR	Bred	IT 333049	SAMN12714220	11.6989	MZ682854	1	2.11	2.14	1.01
181	RWG-181	Naepung	Temperate japonica	KOR	Bred	IT 191954	SAMEA4999383	11.5975	MZ682855	1	1.91	1.78	0.93
182	RWG-182	Donghae	Temperate japonica	KOR	Bred	IT 191993	SAMEA4999322	11.6547	MZ682856	1	2.16	2.43	1.13
183	RWG-183	Seoan	Temperate japonica	KOR	Bred	IT 191784	SAMEA4999368	11.6049	MZ682857	1	1.45	2.68	1.85
184	RWG-184	Gancheok	Temperate japonica	KOR	Bred	IT 251377	SAMEA4999333	10.3987	MZ682858	1	2.24	2.69	1.2
185	RWG-185	Juan	Temperate japonica	KOR	Bred	IT 191828	SAMEA4999281	11.8387	MZ682859	1	2.17	2.1	0.96
186	RWG-186	Yeonghae	Temperate japonica	KOR	Bred	IT 214400	SAMEA4999321	11.9312	MZ682860	1	2.25	2.02	0.9
187	RWG-187	Sobi	Temperate japonica	KOR	Bred	IT 212519	SAMEA4999370	8.78523	MZ682861	1	2.38	2.91	1.23
188	RWG-188	Haepyeong	Temperate japonica	KOR	Bred	IT 212540	SAMEA4999254	9.95476	MZ682862	1	2.35	2.36	1
189	RWG-189	Sinseonchal	Temperate japonica	KOR	Bred	IT 145265	SAMEA4999451	10.7486	MZ682863	1	1.49	2.15	1.45
190	RWG-190	Daelip 1	Temperate japonica	KOR	Bred	IT 191790	SAMEA4999227	9.68568	MZ682864	1	2.69	1.72	0.64
191	RWG-191	Seolhyangchal	Temperate japonica	KOR	Bred	K014302	SAMEA4999210	12.4359	MZ682865	1	2.28	2.48	1.09
192	RWG-192	Ilmi	Temperate japonica	KOR	Bred	IT 221719	SAMEA4999228	13.4742	MZ682866	1	2.13	2.03	0.95
193	RWG-193	Nampyeong	Temperate japonica	KOR	Bred	IT 196266	SAMEA4999196	13.0074	MZ682867	1	1.7	2.66	1.57
194	RWG-194	Gyehwa	Temperate japonica	KOR	Bred	IT 151521	SAMEA4999224	12.1111	MZ682868	1	2.63	2.96	1.13
195	RWG-195	Yeongnam	Temperate japonica	KOR	Bred	IT 203688	SAMEA4999233	8.77724	MZ682869	1	2.68	2.84	1.06
196	RWG-196	Yangjo	Temperate japonica	KOR	Bred	IT 212497	SAMEA4999358	11.8726	MZ682870	1	2.34	2.9	1.24
197	RWG-197	Aranghangchal	Temperate japonica	KOR	Bred	K007176	SAMEA4999336	9.79754	MZ682871	1	2.42	2.68	1.11
198	RWG-198	Heugnam	Temperate japonica	KOR	Bred	IT 212512	SAMEA4999332	9.85348	MZ682872	1	3.85	4.1	1.06
199	RWG-199	Goami	Temperate japonica	KOR	Bred	IT 213236	SAMEA4999335	10.6662	MZ682873	1	3.06	2.09	0.68
200	RWG-200	Manmi	Temperate japonica	KOR	Bred	IT 203721	SAMEA4999249	11.1936	MZ682874	1	2.62	1.27	0.49
201	RWG-201	Heugkwang	Temperate japonica	KOR	Bred	IT 214882	SAMEA4999202	10.492	MZ682875	1	2.4	3.51	1.46
202	RWG-202	Norinmochi 1	Tropical japonica	JPN	Bred	IT 010258	SAMEA4999238	12.3432	MZ682876	1	1.42	2.98	2.1
203	RWG-203	Sangnambat	Tropical japonica	KOR	Bred	IT 203686	SAMEA4999237	9.81594	MZ682877	1	2.37	2.32	0.98
204	RWG-204	Anda	Indica	KOR	Bred	IT 259341	SAMN12714221	10.0768	MZ682878	1	2.47	1.5	0.61
205	RWG-205	Taebaeg	Indica	KOR	Bred	IT 102311	SAMEA4999225	10.8226	MZ682879	1	2.25	1.75	0.78
206	RWG-206	Gaya	Indica	KOR	Bred	IT 192017	SAMN12714222	9.88037	MZ682880	3	2.54	2.59	1.02
207	RWG-207	Baegyang	Indica	KOR	Bred	IT 212486	SAMN12714223	11.348	MZ682881	1	2.5	2.37	0.95
208	RWG-208	Cheongcheong	Indica	KOR	Bred	IT 101779	SAMN12714224	9.68821	MZ682882	1	2.41	2.25	0.93
209	RWG-209	Jungwon	Indica	KOR	Bred	IT 010032	SAMN12714225	12.172	MZ682883	1	1.65	1.89	1.14
210	RWG-210	Nampung	Indica	KOR	Bred	IT 101994	SAMN12714226	10.6306	MZ682884	1	1.94	2.63	1.35
211	RWG-211	Hangangchal	Indica	KOR	Bred	IT 009844	SAMEA4999098	12.921	MZ682885	2	2	2.81	1.41
212	RWG-212	Goun	Temperate japonica	KOR	Bred	IT 218241	SAMEA4999085	11.6185	MZ682886	1	2.4	2.52	1.05
213	RWG-213	Pungmi	Temperate japonica	KOR	Bred	IT 217983	SAMEA4999132	10.9423	MZ682887	1	2.65	3.25	1.23
214	RWG-214	Boseogchal	Temperate japonica	KOR	Bred	IT 217816	SAMEA4999248	10.429	MZ682888	1	1.82	3.34	1.83
215	RWG-215	Hanmaeum	Temperate japonica	KOR	Bred	IT 217817	SAMEA4999371	9.95173	MZ682889	1	3.11	3.7	1.19
216	RWG-216	Hwasin 1	Temperate japonica	KOR	Bred	IT 235272	SAMEA4999260	10.7144	MZ682890	1	2.4	2.96	1.23
217	RWG-217	Onnuri	Temperate japonica	KOR	Bred	IT 217819	SAMEA4999261	10.3125	MZ682891	1	2.2	2.95	1.34
218	RWG-218	Gangbaek	Temperate japonica	KOR	Bred	IT 217824	SAMEA4999316	14.7311	MZ682892	1	2.44	3.56	1.46
219	RWG-219	Hwangkeumnuri	Temperate japonica	KOR	Bred	IT 235277	SAMEA4999266	9.79005	MZ682893	1	2.36	2.78	1.18
220	RWG-220	Dami	Temperate japonica	KOR	Bred	IT 235278	SAMEA4999378	12.3912	MZ682894	1	3.03	3.62	1.2
221	RWG-221	Hongjinju	Temperate japonica	KOR	Bred	IT 217316	SAMEA4999360	13.2877	MZ682895	1	2.32	4	1.73
222	RWG-222	Sinmyungheugchal	Temperate japonica	KOR	Bred	IT 284609	SAMEA4999155	13.2008	MZ682896	1	1.82	2.81	1.54
223	RWG-223	Hoban	Temperate japonica	KOR	Bred	IT 229366	SAMEA4999120	14.269	MZ682897	1	2	2.01	1
224	RWG-224	Heugseol	Temperate japonica	KOR	Bred	IT 218587	SAMEA4999182	11.7686	MZ682898	1	2.55	3.25	1.27
225	RWG-225	Danmi	Temperate japonica	KOR	Bred	IT 227136	SAMEA4999130	16.0524	MZ682899	5	1.32	2.13	1.62
226	RWG-226	Nogwonchal	Temperate japonica	KOR	Bred	IT 223077	SAMEA4999089	11.3923	MZ682900	1	No germination	3.48	NA
227	RWG-227	Younghojinmi	Temperate japonica	KOR	Bred	IT 247766	SAMN16203531	14.7556	MZ682901	1	0.94	2.33	2.48
228	RWG-228	Honong	Temperate japonica	KOR	Bred	IT 262210	SAMEA4999109	10.7061	MZ682902	1	2.05	2.3	1.12
229	RWG-229	Joun	Temperate japonica	KOR	Bred	IT 223100	SAMEA4999078	16.965	MZ682903	1	1.32	2.19	1.65
230	RWG-230	Wolbaek	Temperate japonica	KOR	Bred	IT 227059	SAMEA4999446	10.6437	MZ682904	1	1.54	2.99	1.94
231	RWG-231	Gangchan	Temperate japonica	KOR	Bred	IT 227052	SAMEA4999456	12.5113	MZ682905	1	1.96	2.96	1.51
232	RWG-232	Shinbaeg	Temperate japonica	KOR	Bred	IT 322324	SAMEA4999429	11.1657	MZ682906	1	2.01	2.67	1.33
233	RWG-233	Geongganghongmi	Temperate japonica	KOR	Bred	IT 247765	SAMEA4999460	11.6402	MZ682907	1	1.79	3.46	1.93
234	RWG-234	Sodami	Temperate japonica	KOR	Bred	KR 02480	SAMEA4999449	11.5186	MZ682908	1	1.43	3.59	2.52
235	RWG-235	Sukwang	Temperate japonica	KOR	Bred	KR 02481	SAMEA4999435	17.0637	MZ682909	1	1.71	2.55	1.49
236	RWG-236	Seonhyangheukmi	Temperate japonica	KOR	Bred	KR 02483	SAMEA4999398	17.2926	MZ682910	1	1.88	5.37	2.85
237	RWG-237	Pungok	Temperate japonica	KOR	Bred	IT 009015	SAMEA4999352	14.8991	MZ682911	1	1.45	3.18	2.2
238	RWG-238	Wase Gingbouzu	Indica	JPN	Landrace	IT 216766	SAMEA4999362	15.4076	MZ682912	2	1.82	3.15	1.73
239	RWG-239	Palgoeng	Temperate japonica	KOR	Bred	IT 008946	SAMEA4999149	22.4392	MZ682913	1	1.56	3.37	2.16
240	RWG-240	Jinheung	Temperate japonica	KOR	Bred	IT 008727	SAMEA4999347	17.2659	MZ682914	1	1.86	3.35	1.8
241	RWG-241	Milseong	Temperate japonica	KOR	Bred	IT 006165	SAMEA4999295	11.279	MZ682915	1	1.65	3.72	2.26
242	RWG-242	Yusin	Indica	KOR	Bred	IT 007821	SAMN12714227	12.2705	MZ682916	1	1.08	1.41	1.31
243	RWG-243	Satbyeol	Indica	KOR	Bred	IT 008136	SAMN12714228	12.2167	MZ682917	1	1.95	2.49	1.28
244	RWG-244	Milyang 42	Indica	KOR	Bred	IT 006227	SAMEA4999318	14.1115	MZ682918	1	2.35	1.91	0.81
245	RWG-245	Dobong	Temperate japonica	KOR	Bred	IT 009930	SAMEA4999273	12.2294	MZ682919	1	2.02	4.22	2.09
246	RWG-246	Seolag	Temperate japonica	KOR	Bred	IT 195095	SAMEA4999453	11.7129	MZ682920	1	1.45	1.29	0.89
247	RWG-247	Samnam	Temperate japonica	KOR	Bred	IT 195090	SAMEA4999480	14.7731	MZ682921	3	1.72	2.77	1.61
248	RWG-248	Seomjin	Temperate japonica	KOR	Bred	IT 145264	SAMEA4999414	14.4624	MZ682922	1	2.16	2.96	1.37
249	RWG-249	Youngdeok	Temperate japonica	KOR	Bred	IT 219210	SAMEA4999426	14.6598	MZ682923	1	1.5	3.14	2.1
250	RWG-250	Seohae	Temperate japonica	KOR	Bred	IT 112605	SAMEA4999180	10.6888	MZ682924	1	1.75	3.3	1.88
251	RWG-251	Mimyeon	Indica	KOR	Bred	IT 328754	SAMEA4999187	9.04276	MZ682925	2	2.49	2.6	1.04
252	RWG-252	MS11	Temperate japonica	KOR	Bred	IT 275684	SAMN12714229	9.20426	MZ682926	1	1.67	3.06	1.83
253	RWG-253	Koshihikari	Temperate japonica	JPN	Bred	IT 002752	SAMEA4999216	8.63137	MZ682927	1	1.59	3.59	2.25
254	RWG-254	Sobaeg	Temperate japonica	KOR	Bred	IT 154881	SAMEA4999348	8.74859	MZ682928	1	1.88	2.92	1.55
255	RWG-255	Sangju	Temperate japonica	KOR	Bred	IT 219211	SAMN12714230	8.22724	MZ682929	1	2.18	1.48	0.68
256	RWG-256	Samcheon	Temperate japonica	KOR	Bred	IT 196282	SAMEA4999402	8.08537	MZ682930	1	2.32	2.4	1.04
257	RWG-257	Munjang	Temperate japonica	KOR	Bred	IT 223955	SAMEA4999306	9.82838	MZ682931	1	1.41	2.26	1.6
258	RWG-258	Taebong	Temperate japonica	KOR	Bred	IT 266611	SAMEA4999320	9.20804	MZ682932	1	0.77	1.29	1.67
259	RWG-259	Dunnae	Temperate japonica	KOR	Bred	IT 191726	SAMEA4999387	13.1029	MZ682933	1	1.89	2.17	1.15
260	RWG-260	Saesangju	Temperate japonica	KOR	Bred	IT 212475	SAMEA4999122	13.0123	MZ682934	1	2.75	2.85	1.04
261	RWG-261	Manchu	Temperate japonica	KOR	Bred	IT 212534	SAMEA4999377	11.9954	MZ682935	1	1.43	1.67	1.17
262	RWG-262	Nongan	Temperate japonica	KOR	Bred	IT 191747	SAMEA4999284	10.6896	MZ682936	1	1.68	2.04	1.21
263	RWG-263	Sura	Temperate japonica	KOR	Bred	IT 217574	SAMEA4999221	9.98787	MZ682937	1	2.25	2.11	0.94
264	RWG-264	Bonggwang	Temperate japonica	JPN	Bred	IT 104600	SAMEA4999219	10.3629	MZ682938	1	2.08	3.49	1.68
265	RWG-265	Hwaseonchal	Temperate japonica	KOR	Bred	IT 191829	SAMEA4999226	9.13194	MZ682939	1	2.02	2.47	1.22
266	RWG-266	Dongan	Temperate japonica	KOR	Bred	IT 212509	SAMEA4999200	11.9317	MZ682940	1	2.05	2.44	1.19
267	RWG-267	Daesan	Temperate japonica	KOR	Bred	IT 210027	SAMEA4999271	12.9365	MZ682941	1	2.08	3.37	1.62
268	RWG-268	Nongho	Temperate japonica	KOR	Bred	IT 210034	SAMEA4999169	13.4792	MZ682942	1	1.01	1.11	1.1
269	RWG-269	Manguem	Temperate japonica	KOR	Bred	IT 174737	SAMEA4999160	12.7339	MZ682943	1	2.25	1.67	0.74
270	RWG-270	Saegyehwa	Temperate japonica	KOR	Bred	IT 212536	SAMEA4999140	16.1299	MZ682944	1	1.71	2.49	1.45
271	RWG-271	Manweol	Temperate japonica	KOR	Bred	IT 213742	SAMN12714231	15.2373	MZ682945	1	2.28	2.26	0.99
272	RWG-272	Hyangmi 1	Indica	KOR	Bred	IT 192023	SAMEA4999245	14.719	MZ682946	1	1.73	1.71	0.99
273	RWG-273	Hwangkeumbora	Temperate japonica	KOR	Bred	IT 235275	SAMN12714232	11.8524	MZ682947	1	2.02	2.44	1.21
274	RWG-274	Cheonga	Temperate japonica	KOR	Bred	IT 217312	SAMN12714233	12.4799	MZ682948	1	2.08	3.03	1.46
275	RWG-275	Cheongdam	Temperate japonica	KOR	Bred	IT 217314	SAMN12714234	11.9426	MZ682949	1	2.44	3.29	1.35
276	RWG-276	Keunseom	Indica	KOR	Bred	IT 223977	SAMN12714235	11.1107	MZ682950	1	2.11	2.03	0.96
277	RWG-277	Saenuri	Temperate japonica	KOR	Bred	IT 235281	SAMEA4999138	11.1989	MZ682951	1	2.34	2.44	1.04
278	RWG-278	Hwanggeumnodeul	Temperate japonica	KOR	Bred	IT 217834	SAMEA4999285	11.6888	MZ682952	1	1.55	2.41	1.55
279	RWG-279	Cheongan	Temperate japonica	KOR	Bred	IT 218585	SAMEA4999313	11.5359	MZ682953	1	1.65	4.26	2.58
280	RWG-280	Deuraechan	Temperate japonica	KOR	Bred	IT 291479	SAMEA4999411	10.4763	MZ682954	1	1.73	2.34	1.36
281	RWG-281	Jinbaek	Temperate japonica	KOR	Bred	IT 235286	SAMEA4999413	9.74306	MZ682955	1	2.34	3.41	1.46
282	RWG-282	Cheongnam	Temperate japonica	KOR	Bred	KR 00369	SAMN12714236	11.4212	MZ682956	1	1.68	2.83	1.68
283	RWG-283	Suan	Temperate japonica	KOR	Bred	IT 242637	SAMEA4999365	10.5064	MZ682957	1	1.69	3.11	1.84
284	RWG-284	Dongbo	Temperate japonica	KOR	Bred	IT 247759	SAMEA4999399	10.9631	MZ682958	1	1.85	1.93	1.04
285	RWG-285	Seolemi	Temperate japonica	KOR	Bred	KR 00366	SAMEA4999143	11.1255	MZ682959	1	1.91	2.56	1.34
286	RWG-286	Jungsaenggold	Temperate japonica	KOR	Bred	IT 328761	SAMEA4999174	11.1656	MZ682960	1	2.11	3.1	1.47
287	RWG-287	Saeilmi	Temperate japonica	KOR	Bred	IT 318798	SAMEA4999157	11.2581	MZ682961	1	1.92	2.11	1.1
288	RWG-288	Seokwang	Temperate japonica	KOR	Bred	IT 005281	SAMEA4999203	12.3798	MZ682962	1	2.16	3.77	1.75
289	RWG-289	Saenara	Temperate japonica	KOR	Bred	IT 005469	SAMEA4999164	15.5139	MZ682963	1	2.5	3.37	1.35
290	RWG-290	Paldal	Temperate japonica	KOR	Bred	IT 008952	SAMEA4999283	9.49093	MZ682964	1	2.95	2.9	0.98
291	RWG-291	Nongbaeg	Temperate japonica	KOR	Bred	IT 005668	SAMEA4999303	9.54492	MZ682965	1	0.93	2.22	2.4
292	RWG-292	Chupung	Indica	KOR	Bred	IT 009842	SAMEA4999323	9.37913	MZ682966	1	2.22	1.29	0.58
293	RWG-293	Kwanak	Temperate japonica	KOR	Bred	IT 007187	SAMEA4999473	9.44618	MZ682967	1	1.88	2.18	1.16
294	RWG-294	Seonam	Temperate japonica	KOR	Bred	IT 195093	SAMEA4999443	9.79577	MZ682968	3	2.92	2.38	0.81
295	RWG-295	Tal	Aus	TWN	Landrace	IT 246657	SAMN16203532	16.6126	MZ682969	1	2.23	1	0.45
296	RWG-296	Daw Dam	Tropical japonica	NPL		IT 113523	SAMN16203533	10.6081	MZ682970	1	2.55	1.82	0.71
297	RWG-297	Singwang	Indica	KOR	Bred	IT 212481	SAMN16203534	4.79516	MZ682971	1	2.33	2.02	0.87
298	RWG-298	En-shi dai Minoru	Temperate japonica	JPN		IT 291894	SAMN16203535	14.1258	MZ682972	1	2.02	3.23	1.6
299	RWG-299	IR72	Indica	PHL	Bred	IT 207586	SAMN16203536	15.8569	MZ682973	1	1.15	2.86	2.49
300	RWG-316	Daebo	Temperate japonica	KOR	Bred	IT 275524	SAMN16203537	14.4575	MZ682974	1	2.32	3.7	1.59
301	RWG-317	Mipum	Temperate japonica	KOR	Bred	IT 242635	SAMN16203538	22.5132	MZ682975	1	1.52	2.44	1.6
302	RWG-318	Jinsumi	Temperate japonica	KOR	Bred	IT 227134	SAMN16203539	40.036	MZ682976	1	2.78	4.07	1.46
303	RWG-319	Hyeonpum	Temperate japonica	KOR	Bred	KR 03671	SAMN16203540	16.9103	MZ682977	1	2.47	3.98	1.61
304	RWG-320	Geonyang2ho	Temperate japonica	KOR	Bred	KR 03672	SAMN16203541	18.71	MZ682978	1	1.62	3.72	2.3
305	RWG-321	Geonyangmi	Temperate japonica	KOR	Bred	KR 02484	SAMN16203542	17.6967	MZ682979	1	3.12	3.6	1.15
306	RWG-322	Geumyoung	Temperate japonica	KOR	Bred	IT 331753	SAMN16203543	16.6414	MZ682980	1	2.55	2.88	1.13
307	RWG-323	Nunbora	Temperate japonica	KOR	Bred	IT 217828	SAMN16203544	14.5248	MZ682981	1	2.58	3.34	1.29
308	RWG-324	Nunkeunheugchal1ho	Temperate japonica	KOR	Bred	IT 301313	SAMN16203545	19.7171	MZ682982	1	0.44	1.63	3.68
309	RWG-325	Dabo	Temperate japonica	KOR	Bred	KR 03673	SAMN16203546	16.0187	MZ682983	1	1.46	3.37	2.32
310	RWG-326	Dacheong	Temperate japonica	KOR	Bred	IT 235287	SAMN16203547	19.3984	MZ682984	1	2.21	3.58	1.62
311	RWG-327	Daechan	Temperate japonica	KOR	Bred	KR 02535	SAMN16203548	21.0183	MZ682985	1	1.55	3.69	2.39
312	RWG-328	Donghaejinmi	Temperate japonica	KOR	Bred	IT 235836	SAMN16203549	20.7728	MZ682986	1	1.68	3.96	2.36
313	RWG-329	Manjong	Temperate japonica	KOR	Bred	IT 248699	SAMN16203550	13.493	MZ682987	1	2.19	2.93	1.34
314	RWG-330	Malgeumi	Temperate japonica	KOR	Bred	IT 223976	SAMN16203551	19.8777	MZ682988	1	2.18	3.49	1.6
315	RWG-331	Matdream	Temperate japonica	KOR	Bred	IT 301300	SAMN16203552	13.2794	MZ682989	1	2.62	4.29	1.64
316	RWG-332	Mogyang	Indica	KOR	Bred	IT 227055	SAMN16203553	16.9773	MZ682990	2	0.53	1.42	2.68
317	RWG-333	Mogwoo	Indica	KOR	Bred	IT 274639	SAMN16203554	15.8183	MZ682991	2	1.55	1.44	0.92
318	RWG-334	Migwang	Temperate japonica	KOR	Bred	IT 223094	SAMN16203555	17.3882	MZ682992	1	2.54	2.95	1.16
319	RWG-335	Misomi	Temperate japonica	KOR	Bred	KR 03674	SAMN16203556	16.2941	MZ682993	1	2.18	3.09	1.41
320	RWG-336	Milky queen	Temperate japonica	JPN	Bred	IT 212447	SAMN16203557	14.8591	MZ682994	1	2.05	3.65	1.78
321	RWG-337	Baegseolchal	Temperate japonica	KOR	Bred	IT 235283	SAMN16203558	15.7122	MZ682995	1	1.26	3	2.38
322	RWG-338	Baekogchal	Temperate japonica	KOR	Bred	IT 227135	SAMN16203559	13.0586	MZ682996	1	1.88	3.49	1.85
323	RWG-339	Baegilmi	Temperate japonica	KOR	Bred	IT 301305	SAMN16203560	32.5999	MZ682997	1	2.12	2.97	1.4
324	RWG-340	Bodrami	Temperate japonica	KOR	Bred	KR 03675	SAMN16203561	15.4851	MZ682998	1	2.12	3.7	1.75
325	RWG-341	Boseogheugchal	Temperate japonica	KOR	Bred	IT 235306	SAMN16203562	18.6502	MZ682999	1	1.43	4.19	2.93
326	RWG-342	Sandeuljinmi	Temperate japonica	KOR	Bred	IT 227131	SAMN16203563	27.0099	MZ683000	1	1.89	2.95	1.56
327	RWG-343	Sanhomi	Temperate japonica	KOR	Bred	KR 03676	SAMN16203564	19.9584	MZ683001	1	1.62	2.95	1.82
328	RWG-344	Sangjuchal	Temperate japonica	KOR	Bred	IT 223953	SAMN16203565	30.8171	MZ683002	1	2.09	3.23	1.54
329	RWG-345	Saegoami	Temperate japonica	KOR	Bred	IT 275317	SAMN16203566	15.0647	MZ683003	1	1.89	3.87	2.05
330	RWG-346	Saeodae	Temperate japonica	KOR	Bred	KR 03677	SAMN16203567	23.6009	MZ683004	1	2.12	2.99	1.41
331	RWG-347	Saengdongchal	Temperate japonica	KOR	Bred	IT 237091	SAMN16203568	15.5698	MZ683005	1	No germination	1.81	NA
332	RWG-348	Seolbaek	Temperate japonica	KOR	Bred	IT 227060	SAMN16203569	29.4692	MZ683006	1	2.42	3.63	1.5
333	RWG-349	Songjeon 3	Temperate japonica			KR 03678	SAMN16203570	31.4652	MZ683007	1	3.08	3	0.97
334	RWG-350	Suryeojinmi	Temperate japonica	KOR	Bred	IT 227051	SAMN16203571	16.8046	MZ683008	1	2.44	3.26	1.34
335	RWG-351	Subo	Temperate japonica	KOR	Bred	KR 03679	SAMN16203572	18.597	MZ683009	1	2.82	3.66	1.3
336	RWG-352	Sinnongheugchal	Temperate japonica	KOR	Bred	IT 284610	SAMN16203573	23.5077	MZ683010	1	1.65	2.37	1.44
337	RWG-353	Sinbo	Temperate japonica	KOR	Bred	KR 03680	SAMN16203574	20.0145	MZ683011	1	2.01	3.18	1.58
338	RWG-354	Anbaek	Temperate japonica	KOR	Bred	KR 03681	SAMN16203575	19.61	MZ683012	1	2.61	3.37	1.29
339	RWG-355	Youngbo	Temperate japonica	KOR	Bred	KR 03682	SAMN16203576	15.8888	MZ683013	1	2.18	3.36	1.54
340	RWG-356	Ondami	Temperate japonica	KOR	Bred	IT 331754	SAMN16203577	16.7501	MZ683014	1	1.85	3.44	1.86
341	RWG-357	Undoo Byeo	Temperate japonica	KOR	Bred	IT 213072	SAMN16203578	17.0465	MZ683015	1	2.35	4.22	1.79
342	RWG-358	Unmi	Temperate japonica	KOR	Bred	IT 235280	SAMN16203579	17.1936	MZ683016	1	2.68	2.7	1.01
343	RWG-359	Jakwangchal	Temperate japonica	KOR	Bred	IT 223072	SAMN16203580	15.5602	MZ683017	1	2.61	3.29	1.26
344	RWG-360	Jado	Temperate japonica	JPN		KR 09989	SAMN16203581	17.5922	MZ683018	1	2.11	2.16	1.02
345	RWG-361	Jeogjinjuchal	Temperate japonica	KOR	Bred	IT 227054	SAMN16203582	16.379	MZ683019	1	3.09	3.67	1.19
346	RWG-362	Jogwang	Temperate japonica	KOR	Bred	KR 02431	SAMN16203583	16.4022	MZ683020	1	1.79	3.07	1.72
347	RWG-363	Josaengheugchal	Temperate japonica	KOR	Bred	IT 214862	SAMN16203584	17.7217	MZ683021	1	0.73	1.74	2.38
348	RWG-364	Joami	Temperate japonica	KOR	Bred	IT 227132	SAMN16203585	15.2882	MZ683022	1	2.12	2.52	1.19
349	RWG-365	Joan	Temperate japonica	KOR	Bred	IT 214883	SAMN16203586	15.768	MZ683023	1	1.72	2.29	1.33
350	RWG-366	Junamjosaeng	Temperate japonica	KOR	Bred	IT 229369	SAMN16203587	15.3677	MZ683024	1	2.12	2.7	1.27
351	RWG-367	Jinbo Byeo	Temperate japonica	KOR	Bred	IT 251471	SAMN16203588	19.1528	MZ683025	1	2.54	3.74	1.47
352	RWG-368	Jinseolchal	Temperate japonica	KOR	Bred	KR 09987	SAMN16203589	18.5274	MZ683026	1	2.92	4.18	1.43
353	RWG-369	Jinok	Temperate japonica	KOR	Bred	KR 09988	SAMN16203590	15.888	MZ683027	1	1.96	2.37	1.21
354	RWG-370	Cheongbaekchal	Temperate japonica	KOR	Bred	KR 02477	SAMN16203591	12.9229	MZ683028	1	1.32	2.07	1.57
355	RWG-371	Cheong Pung Heuk Chal	Temperate japonica	KOR	Bred	IT 251365	SAMN16203592	17.1216	MZ683029	1	0.59	1.87	3.18
356	RWG-372	Cheonghaejinmi	Temperate japonica	KOR	Bred	IT 223096	SAMN16203593	15.9684	MZ683030	1	3.08	3.9	1.27
357	RWG-373	Chungnam 1	Temperate japonica	KOR	Bred	KR 09985	SAMN16203594	13.3159	MZ683031	1	1.66	3.49	2.11
358	RWG-374	Chungnam 2	Temperate japonica	KOR	Bred	KR 09986	SAMN16203595	20.3516	MZ683032	1	0.45	1.22	2.72
359	RWG-375	Chindeul	Temperate japonica	KOR	Bred	KR 09984	SAMN16203596	17.8334	MZ683033	1	1.52	4.65	3.06
360	RWG-376	Keunnun Byeo	Temperate japonica	KOR	Bred	IT 235302	SAMN16203597	14.0476	MZ683034	1	1.49	2.77	1.86
361	RWG-377	Pyungan Byeo	Temperate japonica	KOR	Bred	IT 213276	SAMN16203598	18.4364	MZ683035	1	2.65	4	1.51
362	RWG-378	Hanseol Byeo	Temperate japonica	KOR	Bred	IT 223098	SAMN16203599	15.4669	MZ683036	1	1.95	2.67	1.37
363	RWG-379	Haedamssal	Temperate japonica	KOR	Bred	IT 301312	SAMN16203600	20.5012	MZ683037	1	1.65	3.36	2.04
364	RWG-380	Hyangnam Byeo	Temperate japonica	KOR	Bred	IT 191971	SAMN16203601	14.1308	MZ683038	1	2.42	3.62	1.5
365	RWG-381	Hwawang Byeo	Temperate japonica	KOR	Bred	KR 09983	SAMN16203602	19.2251	MZ683039	1	1.77	3.11	1.76
366	RWG-382	Hwangdo	Temperate japonica	JPN		IT 264739	SAMN16203603	17.3575	MZ683040	1	2.01	1.78	0.88
367	RWG-383	Heugsujeong	Temperate japonica	KOR	Bred	KR 09982	SAMN16203604	16.1297	MZ683041	1	2.11	4.28	2.03
368	RWG-384	Heughyangchal1ho	Temperate japonica	KOR	Bred	KR 09981	SAMN16203605	15.2904	MZ683042	1	1.86	3.85	2.07
369	RWG-385	Areum Byeo	Indica	KOR	Bred	IT 203719	SAMN16203606	16.6178	MZ683043	1	2.05	2.51	1.23
370	RWG-386	Namcheon Byeo	Indica	KOR	Bred	IT 221717	SAMN16203607	19.2874	MZ683044	1	1.59	2.11	1.32
371	RWG-387	Chilsung Byeo	Indica	KOR	Bred	IT 010688	SAMN16203608	20.0936	MZ683045	1	1.95	2.56	1.32
372	RWG-388	Milyang 29	Indica	KOR	Bred	IT 006209	SAMN16203609	26.9544	MZ683046	1	No germination	2.05	NA
373	RWG-389	Jangseong Byeo	Indica	KOR	Bred	IT 212482	SAMN16203610	13.4373	MZ683047	1	0.46	1.64	3.6
374	RWG-390	Namyeong Byeo	Indica	KOR	Bred	IT 192002	SAMN16203611	14.6776	MZ683048	1	2.08	1.86	0.9
375	RWG-391	Pungsan Byeo	Indica	KOR	Bred	IT 212479	SAMN16203612	18.2605	MZ683049	2	2.12	1.06	0.5
376	RWG-392	Yongju Byeo	Indica	KOR	Bred	IT 112506	SAMN16203613	18.8783	MZ683050	1	1.63	2.15	1.32
377	RWG-393	Dasan1	Indica	KOR	Bred	IT 217315	SAMN16203614	18.3567	MZ683051	2	2.13	2.55	1.2
378	RWG-394	Hangangchal 1	Indica	KOR	Bred	IT 223978	SAMN16203615	15.5885	MZ683052	2	2.28	2.05	0.9
379	RWG-395	Dasan2	Indica	KOR	Bred	IT 223097	SAMN16203616	17.9204	MZ683053	2	2.05	2.67	1.3
380	RWG-396	Segyejinmi	Indica	KOR	Bred	IT 247767	SAMN16203617	15.925	MZ683054	1	2.02	2.26	1.12
381	RWG-397	Hanareum 2	Indica	KOR	Bred	IT 251225	SAMN16203618	18.6274	MZ683055	1	No germination	1.59	NA
382	RWG-398	Josaeng Tongil	Indica	KOR	Bred	IT 007212	SAMN16203619	19.3921	MZ683056	2	1.69	2.97	1.76
383	RWG-399	Yeongnam Josaeng	Indica	KOR	Bred	IT 006187	SAMN16203620	17.7288	MZ683057	2	1.32	2.4	1.82
384	RWG-400	Tongilchal	Indica	KOR	Bred	IT 007225	SAMN16203621	17.3058	MZ683058	2	1.79	1.87	1.05
385	RWG-401	Hwanggeum Byeo	Indica	KOR	Bred	IT 007222	SAMN16203622	16.1658	MZ683059	1	1.81	2.36	1.3
386	RWG-402	Milyang 21	Indica	KOR	Bred	IT 006197	SAMN16203623	18.1529	MZ683060	1	No germination	NA	NA
387	RWG-403	Milyang 22	Indica	KOR	Bred	IT 006200	SAMN16203624	17.0632	MZ683061	1	2.24	2.79	1.24
388	RWG-404	Honam Josaeng	Indica	KOR	Bred	IT 008129	SAMN16203625	18.3998	MZ683062	2	2.22	1.92	0.87
389	RWG-405	Geumgang Byeo	Indica	KOR	Bred	IT 007230	SAMN16203626	16.2872	MZ683063	1	1.69	2.51	1.49
390	RWG-406	Manseok Byeo	Indica	KOR	Bred	IT 192030	SAMN16203627	14.0223	MZ683064	2	2.55	2.1	0.82
391	RWG-407	Milyang 30	Indica	KOR	Bred	IT 009736	SAMN16203628	16.7285	MZ683065	1	1.92	2.18	1.14
392	RWG-408	Jinju Byeo	Temperate japonica	KOR	Bred	IT 008157	SAMN16203629	17.2812	MZ683066	1	2.31	3.24	1.4
393	RWG-409	Chiak Byeo	Temperate japonica	KOR	Bred	IT 142796	SAMN16203630	18.1279	MZ683067	1	2.39	4.18	1.75
394	RWG-410	Sujeong Byeo	Indica	KOR	Bred	IT 006234	SAMN16203631	16.4799	MZ683068	1	2.42	1.41	0.58
395	RWG-411	BP603	Indica	CHN		KR 00349	SAMN16203632	15.3349	MZ683069	2	1.85	1.77	0.96
396	RWG-412	Daohuaxiang 2	Temperate japonica	CHN	Bred	IT 292036	SAMN16203633	20.2156	MZ683070	1	2.75	2.15	0.78
397	RWG-413	Wuxiang 99-8	Temperate japonica	CHN	Bred	IT218200	SAMN16203634	19.9779	MZ683071	1	0.72	1.92	2.66
398	RWG-414	OITA KAORI INE 2	Temperate japonica	JPN	Bred	IT 210864	SAMN16203635	17.5961	MZ683072	1	0.42	2.78	6.61
399	RWG-415	Delmont	Tropical japonica	USA	Bred	IT 218251	SAMN16203636	19.9785	MZ683073	1	1.94	2.18	1.12
400	RWG-416	IR841-85-1-1-2	Indica	PHL	Bred	IT 122941	SAMN16203637	16.3708	MZ683074	2	2.11	1.22	0.58
401	RWG-417	Jasmine 85	Indica	USA	Bred	IT 218253	SAMN16203638	17.4048	MZ683075	2	2.41	1.4	0.58
402	RWG-418	Zixiangnuo 861	Temperate japonica	CHN	Bred	K037323	SAMN16203639	17.537	MZ683076	1	2.05	3.45	1.68
403	RWG-419	A-1	Tropical japonica	BTN	Bred	IT 000001	SAMN16203640	18.9454	MZ683077	1	2.42	2.69	1.11
404	RWG-420	Goolarath	Tropical japonica	AUS	Bred	IT 207636	SAMN16203641	20.4782	MZ683078	1	1.68	2.62	1.56
405	RWG-421	Hwangmibyeo 2	Indica	KOR	Bred	IT 191962	SAMN16203642	14.5319	MZ683079	1	1.79	1.78	0.99
406	RWG-422	Seonhyangheukmi	Temperate japonica	KOR	Bred	KR 02483	SAMN16203643	18.8729	MZ683080	1	2.56	4.63	1.81
407	RWG-423	SD-11	Temperate japonica	CHN	Bred	KR 00383	SAMN16203644	15.8744	MZ683081	1	1.75	2.49	1.42
408	RWG-424	SD-25	Temperate japonica	CHN	Bred	KR 00382	SAMN16203645	19.9268	MZ683082	1	2.18	3.29	1.51
409	RWG-425	E2	Temperate japonica	CHN	Bred	KR 00386	SAMN16203646	14.7389	MZ683083	1	1.45	3.18	2.19
410	RWG-426	BP066	Indica	CHN	Bred	KR 00391	SAMN16203647	14.4805	MZ683084	2	2.15	2.52	1.17
411	RWG-427	BP444	Indica	CHN	Bred	KR 03213	SAMN16203648	25.077	MZ683085	1	0.82	1.7	2.08
412	RWG-428	SP-519	Temperate japonica	CHN	Bred	KR 10011	SAMN16203649	15.9899	MZ683086	1	No germination	1.68	NA
413	RWG-429	SP-687	Temperate japonica	CHN	Bred	KR 10179	SAMN16203650	25.5648	MZ683087	1	2.02	4.44	2.2
414	RWG-430	SP-688	Temperate japonica	CHN	Bred	KR 10180	SAMN16203651	16.4542	MZ683088	1	2.21	3.83	1.73
415	RWG-431	SP-698	Temperate japonica	CHN	Bred	KR 10190	SAMN16203652	19.0392	MZ683089	1	1.85	4.2	2.27
416	RWG-432	SD-1	Temperate japonica	CHN	Bred	KR 00381	SAMN16203653	14.5764	MZ683090	1	1.75	4.03	2.3
417	RWG-433	SD-10	Temperate japonica	CHN	Bred	KR 09980	SAMN16203654	23.8863	MZ683091	1	1.42	2.85	2.01
418	RWG-434	27166	Oryza officinalis		Wild	IT 145548	SAMN16203655	80.4841	MZ683092	6	NA	NA	NA
419	RWG-435	27167	Oryza eichingeri		Wild	IT 145571	SAMN16203656	81.939	MZ683093	1	NA	NA	NA
420	RWG-436	27169	Oryza ridleyi		Wild	IT 173430	SAMN16203657	139.544	MZ683094	2	NA	NA	NA
421	RWG-437	27175	Oryza longistaminata	LKA	Wild	IT 181087	SAMN16203658	82.5401	MZ683095	1	NA	NA	NA
422	RWG-438	27177	Oryza nivara	NPL	Wild	IT 213462	SAMN16203659	143.638	MZ683096	1	NA	NA	NA
423	RWG-439	27178	Oryza nivara	NPL	Wild	IT 235530	SAMN16203660	143.356	MZ683097	7	NA	NA	NA
424	RWG-440	WS-12	Oryza australiensis		Wild	Acc. 100882	SAMN16203661	129.201	MZ683098	15	NA	NA	NA
425	RWG-441	WS-17	Oryza glaberrima	LBR	Wild	TOG 6589	SAMN16203662	122.336	MZ683099	16	NA	NA	NA
426	RWG-442	WS-2	Oryza malabarensis		Wild	Acc. 106423	SAMN16203663	131.612	MZ683100	17	NA	NA	NA
427	RWG-443	WS-20	Oryza officinalis	BFA	Wild	TOG 7291	SAMN16203664	113.293	MZ683101	18	NA	NA	NA
428	RWG-444	WS-25	Oryza rufipogon		Wild	Acc. 145535	SAMN16203665	59.1895	MZ683102	1	NA	NA	NA
429	RWG-445	WS-29	Oryza rufipogon	KHM	Wild	Acc. 181163	SAMN16203666	30.832	MZ683103	1	NA	NA	NA
430	RWG-446	WS-4	Oryza officinalis		Wild	Acc. 105910	SAMN16203667	114.694	MZ683104	18	NA	NA	NA
431	RWG-447	WS-5	Oryza glaberrima		Wild	Acc. 101399	SAMN16203668	64.3515	MZ683105	1	NA	NA	NA
432	RWG-448	DNA-19	Oryza barthii	GIN	Wild	PI 236393	SAMN16203669	89.8081	MZ683106	8	NA	NA	NA
433	RWG-449	DNA-20	Oryza alta	USA	Wild	PI 590397	SAMN16203670	51.7549	MZ683107	1	NA	NA	NA
434	RWG-450	DNA-21	Oryza barthii	USA	Wild	PI 590399	SAMN16203671	92.6648	MZ683108	2	NA	NA	NA
435	RWG-451	DNA-22	Oryza nivara	USA	Wild	PI 590408	SAMN16203672	103.187	MZ683109	1	NA	NA	NA
436	RWG-452	DNA-26	Oryza alta	USA	Wild	GSOR 311686	SAMN16203673	40.607	MZ683110	1	NA	NA	NA
437	RWG-453	DNA-31	Oryza alta	BRA	Wild	IRGC 100161	SAMN16203674	39.8012	MZ683111	1	NA	NA	NA
438	RWG-454	DNA-34	Oryza australiensis	AUS	Wild	IRGC 105278	SAMN16203675	28.8183	MZ683112	1	NA	NA	NA
439	RWG-455	DNA-35	Oryza brachyantha	SLE	Wild	IRGC 101233	SAMN16203676	27.1835	MZ683113	1	NA	NA	NA
440	RWG-456	DNA-36	Oryza brachyantha	SLE	Wild	IRGC 101234	SAMN16203677	27.1574	MZ683114	1	NA	NA	NA
441	RWG-457	DNA-38	Oryza eichingeri	UGA	Wild	IRGC 101426	SAMN16203678	46.4381	MZ683115	1	NA	NA	NA
442	RWG-458	DNA-39	Oryza eichingeri	UGA	Wild	IRGC 105161	SAMN16203679	47.1552	MZ683116	1	NA	NA	NA
443	RWG-459	DNA-40	Oryza glumaepatula	BRA	Wild	IRGC 100970	SAMN16203680	92.3321	MZ683117	9	NA	NA	NA
444	RWG-460	DNA-41	Oryza glumaepatula	BRA	Wild	IRGC 88800	SAMN16203681	104.773	MZ683118	9	NA	NA	NA
445	RWG-461	DNA-42	Oryza glumaepatula	BRA	Wild	IRGC 105668	SAMN16203682	113.643	MZ683119	9	NA	NA	NA
446	RWG-462	DNA-43	Oryza grandiglumis	BRA	Wild	IRGC 106241	SAMN16203683	41.1202	MZ683120	1	NA	NA	NA
447	RWG-463	DNA-44	Oryza grandiglumis	BRA	Wild	IRGC 105155	SAMN16203684	41.5133	MZ683121	10	NA	NA	NA
448	RWG-464	DNA-45	Oryza grandiglumis	BRA	Wild	IRGC 105156	SAMN16203685	42.9895	MZ683122	1	NA	NA	NA
449	RWG-465	DNA-46	Oryza latifolia	IDN	Wild	IRGC 105111	SAMN16203686	37.8133	MZ683123	1	NA	NA	NA
450	RWG-466	DNA-47	Oryza latifolia		Wild	IRGC 101394	SAMN16203687	40.5364	MZ683124	1	NA	NA	NA
451	RWG-467	DNA-48	Oryza latifolia	FRA	Wild	IRGC 80770	SAMN16203688	49.167	MZ683125	1	NA	NA	NA
452	RWG-468	DNA-49	Oryza longiglumis	IDN	Wild	IRGC 105147	SAMN16203689	21.0273	MZ683126	1	NA	NA	NA
453	RWG-469	DNA-50	Oryza longiglumis	IDN	Wild	IRGC 105562	SAMN16203690	20.8134	MZ683127	1	NA	NA	NA
454	RWG-470	DNA-51	Oryza longistaminata	SLE	Wild	IRGC 101228	SAMN16203691	121.225	MZ683128	11	NA	NA	NA
455	RWG-471	DNA-52	Oryza longistaminata	CMR	Wild	IRGC 92664	SAMN16203692	85.273	MZ683129	12	NA	NA	NA
456	RWG-472	DNA-54	Oryza malampuzhaensis	IND	Wild	IRGC 100957	SAMN16203693	49.5781	MZ683130	1	NA	NA	NA
457	RWG-473	DNA-55	Oryza malampuzhaensis	IND	Wild	IRGC 105322	SAMN16203694	52.0685	MZ683131	1	NA	NA	NA
458	RWG-474	DNA-56	Oryza malampuzhaensis	IND	Wild	IRGC 80768	SAMN16203695	47.5288	MZ683132	1	NA	NA	NA
459	RWG-475	DNA-57	Oryza meridionalis	AUS	Wild	IRGC 105279	SAMN16203696	88.3791	MZ683133	13	NA	NA	NA
460	RWG-476	DNA-58	Oryza meridionalis	AUS	Wild	IRGC 101466	SAMN16203697	84.7972	MZ683134	14	NA	NA	NA
461	RWG-477	DNA-59	Oryza minuta	PHL	Wild	IRGC 93257	SAMN16203698	46.0983	MZ683135	1	NA	NA	NA
462	RWG-478	DNA-60	Oryza minuta	PHL	Wild	IRGC 101128	SAMN16203699	53.1798	MZ683136	1	NA	NA	NA
463	RWG-479	DNA-66	Oryza punctata	NGA	Wild	IRGC 105982	SAMN16203700	51.707	MZ683137	1	NA	NA	NA
464	RWG-480	DNA-67	Oryza punctata		Wild	IRGC 100126	SAMN16203701	52.0177	MZ683138	1	NA	NA	NA
465	RWG-481	DNA-68	Oryza punctata		Wild	IRGC 101441	SAMN16203702	48.6206	MZ683139	1	NA	NA	NA
466	RWG-482	DNA-69	Oryza rhizomatis	LKA	Wild	IRGC 105448	SAMN16203703	46.0981	MZ683140	1	NA	NA	NA
467	RWG-483	DNA-70	Oryza rhizomatis	LKA	Wild	IRGC 103410	SAMN16203704	49.6476	MZ683141	1	NA	NA	NA
468	RWG-484	DNA-71	Oryza rhizomatis	LKA	Wild	IRGC 105660	SAMN16203705	50.5612	MZ683142	1	NA	NA	NA
469	RWG-485	DNA-72	Oryza rufipogon	LAO	Wild	IRGC 93249	SAMN16203706	113.928	MZ683143	2	NA	NA	NA
470	RWG-486	DNA-80	Oryza glaberrima	BFA	Wild	IRGC 103469	SAMN16203707	119.261	MZ683144	8	NA	NA	NA
471	RWG-487	DNA-82	Oryza barthii	TCD	Wild	IRGC 104119	SAMN16203708	103.257	MZ683145	8	NA	NA	NA
472	DNA-A1	Tubtim chumphae	Indica	THA	Bred	KR 02605	SAMN16203709	106.946	MZ683146	1	1.85	2.15	1.16
473	DNA-A2	Hom mali nin surin	Indica	THA	Bred	KR 02604	SAMN16203710	48.9712	MZ683147	2	1.94	2.67	1.38
474	DNA-A3	Khao Dawk Mali 105	Indica	THA	Bred	KR 02602	SAMN16203711	35.8304	MZ683148	2	1.79	2.4	1.34
475	DNA-A4	Pathumthani 1	Indica	THA	Bred	KR 02603	SAMN16203712	23.8511	MZ683149	2	1.45	2.36	1.63
NA: data not available; # Accessions showing no germination were not considered for further analysis

## Sheet: TableS2
Supplementary Table 2. List of the species used for TPP7 ortholog analysis.
Sr No.	Species Names	Abbreviation form
1	Aegilops tauschii	Atau
2	Triticum urartu	Tura
3	Hordeum vulgare	Hvul
4	Brachypodium distachyon	Bdis
5	Leersia perrieri	Lper
6	Oryza barthii	Obar
7	Oryza glaberrima	Ogla
8	Oryza longistaminata	Olon
9	Oryza glumipatula	Oglu
10	Oryza nivara	Oniv
11	Oryza rufipogon	Oruf
12	Oryza sativa indica (MH63)	Mind
13	Oryza sativa japonica (RapDB)	Rjap
14	Oryza sativa aus (N22)	Oaus
15	Oryza meridionalis	Omei
16	Oryza punctata	Opun
17	Oryza brachyantha	Obra
18	Sorghum bicolor	Sbic
19	Arabidopsis thaliana	Atha

## Sheet: TableS3
Supplementary Table 3. Haplotype analysis of the OsTPP7 gene from 475 rice accessions. The SNPs are highlighted in yellow, and insertion and deletion are shown with blue and green, respectively. The dash (-) indicates the same as the reference sequence, and "Het" means a heterozygous nucleotide.
Chro; Position		12251875	12251891	12251903	12251924	12251951	12251974	12252102	12252255	12252265	12252267	12252283	12252391	12252459	12252468	12252475	12252527	12252590	12252619	12252625	12252655	12252716	12252673	12252770	12252772	12252791	12252866	12252938	12252943	12252984	12253040	12253052	12253070	12253100	12253102	12253121	12253132	12253165	12253191	12253206	12253218	12253267	12253278	12253292	12253307	12253309	12253329	12253381	12253410
Reference		A	A	TGG	G	G	C	C	G	CG	CT	C	C	TG	C	G	C	C	G	C	C	G	C	C	G	A	G	G	T	G	G	G	C	G	G	C	TTCCTCG	T	C	C	C	T	AAT	G	CG	TGTAGCAGCAGC	GAGACGCTACCACTACTTCGTTTGCA	T	T
Gene region		5' UTR				1	1	1	Intron				2	Intron				3	3	3	3	3	3	3	3	3	Intron			4	4	4	4	Intron					5	5	5	Intron
AA						V -> M		A -> G					D -> D					R -> R	V -> V	L -> L	G -> G	G -> R	P -> P	Q -> E	Q -> H	S -> R				V -> M	R -> R	K -> K	A -> A						S -> R	V -> V	D -> D
Codon Hap_Group			Insertion	Deletion	Insertion	GTG -> ATG	Insertion	GCC -> GGC	Insertion	Deletion	Deletion	Insertion	GAC -> GAT	Deletion	Insertion	Insertion	Insertion	CGG -> AGG	GTG -> GTC	CTC -> CTA	GGC -> GGA	GGA -> AGA	CCC -> CCT	CAG -> GAG	CAG -> CAC	AGC -> CGC	Insertion	Insertion		GTG -> ATG	CGG -> CGA	AAG -> AAA	GCC -> GCG	Insertion	Insertion	Insertion	Deletion	Insertion	AGC -> AGA	GTC -> GTG	GAC -> GAT	Insertion	Deletion	Insertion	Deletion	Deletion	Deletion	Insertion	Insertion
(C+W)	Hap_1	A	A	TGG	G	G	C	C	G	CG	CT	C	C	TG	C	G	C	C	G	C	C	G	C	C	G	A	G	G	T	G	G	G	C	G	G	C	TTCCTCG	T	C	C	C	T	AAT	G	CG	TGTAGCAGCAGC	GAGACGCTACCACTACTTCGTTTGCA	T	T
	Hap_2	­	­	­	­	­	­	­	­	­	­	­	­	­	­	­	­	­	­	­	­	­	­	­	­	­	­	­	­	­	­	­	­	­	­	­	­	­	A	­	­	­	­	­	­	­	­	­	­
Cultivated (C)	Hap_3	­	­	­	­	­	­	­	­	­	­	­	­	­	­	­	­	­	­	­	­	­	T	­	­	­	­	­	­	­	­	­	­	­	­	­	­	­	A	­	­	­	­	­	­	­	-25	­	­
	Hap_4	­	­	­	­	­	­	­	­	­	­	­	­	­	­	­	­	A	­	­	­	­	­	­	­	­	­	­	­	­	­	­	­	­	­	­	­	­	­	­	­	­	­	­	­	­	­	­	­
	Hap_5	T	­	­	­	­	­	­	­	­	­	­	­	­	­	­	­	­	­	­	­	A	­	­	­	­	­	­	­	­	­	­	­	­	­	­	­	­	­	­	­	­	­	­	­	­	­	­	­
Wlid (W)	Hap_6	­	­	­	­	­	­	­	­	­	­	­	­	­	­	­	­	­	­	­	­	­	­	­	­	­	­	­	­	­	­	­	­	­	­	­	­	­	­	­	­	­	­	­	­	­	­	­	­
	Hap_7	­	­	­	­	­	­	­	­	­	­	­	­	­	­	­	­	­	­	­	­	­	­	­	­	­	­	­	­	­	­	­	­	­	2	­	­	­	A	­	­	­	­	­	­	­	­	­	­
	Hap_8	­	­	­	­	­	­	­	­	­	­	­	­	­	­	­	­	­	­	­	­	­	­	G	C	­	­	­	­	­	­	­	­	­	­	­	­	­	­	­	­	­	­	­	­	­	­	­	­
	Hap_9	­	3	-2	­	­	­	­	­	-1	-1	4	­	­	4	­	­	­	C	A	­	­	­	G	C	­	­	­	­	­	­	­	­	­	­	­	­	­	­	­	­	­	­	­	­	­	­	­	­
	Hap_10	­	­	­	­	­	­	Het	­	­	­	­	­	­	­	­	­	­	­	­	­	­	­	­	­	­	­	­	­	­	­	­	­	­	­	­	­	­	­	­	­	­	­	­	­	­	­	­	­
	Hap_11	­	3	-2	­	A	­	­	­	­	­	­	­	­	­	4	1	­	C	­	­	­	­	G	C	­	4	5	­	­	­	­	­	2	­	­	-6	3	­	­	­	2	­	1	-1	-11	­	4	2
	Hap_12	­	3	-2	­	A	­	­	­	­	­	­	­	­	­	4	1	­	­	­	­	­	­	G	C	­	4	5	­	­	­	­	­	2	­	4	-6	3	­	­	Het	2	­	1	-1	-11	­	4	2
	Hap_13	­	­	­	­	­	3	­	2	­	­	­	­	-1	­	­	­	­	­	­	­	­	­	­	­	­	­	­	­	­	­	­	­	­	­	­	­	­	­	­	­	­	-2	­	­	­	­	­	­
	Hap_14	­	­	­	­	­	3	­	­	­	­	­	­	-1	­	­	­	­	­	­	­	­	­	­	­	­	­	­	­	­	­	­	­	­	­	­	­	­	­	­	­	­	-2	­	­	­	­	­	­
	Hap_15	­	3	-2	1	­	­	­	­	-1	-1	4	­	­	4	­	­	­	Het	Het	­	­	­	Het	­	Het	­	­	­	­	­	­	Het	­	2	­	­	­	­	­	­	­	­	­	­	­	­	­	­
	Hap_16	­	­	­	­	­	­	­	­	­	­	­	­	­	­	­	­	­	­	­	Het	­	­	Het	­	Het	­	­	­	­	Het	­	­	­	2	­	­	­	­	­	­	­	­	­	­	­	­	­	­
	Hap_17	­	­	­	­	­	­	­	­	­	­	­	Het	­	­	­	­	­	­	­	­	­	­	Het	­	Het	­	­	Het	­	­	Het	­	­	2	­	­	­	­	­	­	­	­	­	­	­	­	­	­
	Hap_18	­	­	­	­	­	­	­	­	­	­	­	­	­	­	­	­	­	­	­	­	­	­	G	­	C	­	­	­	A	­	­	­	­	­	­	­	­	­	­	­	­	­	­	­	­	­	­	­
Total number of accessions
[truncated: 52 more columns]

## Sheet: TableS4
Supplementary Table 4. List of accessions under each haplotype of OsTPP7 from 475 rice accessions.
Haplotype No.	No. of accessions	Accession Names
Hap_1	395	RWG-001	RWG-002	RWG-004	RWG-005	RWG-006	RWG-008	RWG-009	RWG-011	RWG-012	RWG-013	RWG-014	RWG-015	RWG-016	RWG-017	RWG-018	RWG-019	RWG-020	RWG-022	RWG-024	RWG-025	RWG-026	RWG-027	RWG-028	RWG-029	RWG-031	RWG-032	RWG-033	RWG-035	RWG-037	RWG-038	RWG-039	RWG-040	RWG-041	RWG-042	RWG-043	RWG-044	RWG-045	RWG-046	RWG-047	RWG-050	RWG-051	RWG-052	RWG-053	RWG-055	RWG-057	RWG-058	RWG-059	RWG-062
Hap_2	50	RWG-003	RWG-007	RWG-021	RWG-023	RWG-030	RWG-036	RWG-048	RWG-049	RWG-054	RWG-056	RWG-060	RWG-061	RWG-064	RWG-068	RWG-070	RWG-071	RWG-086	RWG-105	RWG-109	RWG-112	RWG-116	RWG-118	RWG-119	RWG-120	RWG-131	RWG-168	RWG-211	RWG-238	RWG-251	RWG-332	RWG-333	RWG-391	RWG-393	RWG-394	RWG-395	RWG-398	RWG-399	RWG-400	RWG-404	RWG-406	RWG-411	RWG-416	RWG-417	RWG-426	RWG-436	RWG-450	RWG-485	DNA-A2
Hap_3	10	RWG-010	RWG-034	RWG-137	RWG-154	RWG-159	RWG-165	RWG-166	RWG-206	RWG-247	RWG-294
Hap_4	1	RWG-113
Hap_5	1	RWG-225
Hap_6	1	RWG-434
Hap_7	1	RWG-439
Hap_8	3	RWG-448	RWG-486	RWG-487
Hap_9	3	RWG-459	RWG-460	RWG-461
Hap_10	1	RWG-463
Hap_11	1	RWG-470
Hap_12	1	RWG-471
Hap_13	1	RWG-475
Hap_14	1	RWG-476
Hap_15	1	RWG-440
Hap_16	1	RWG-441
Hap_17	1	RWG-442
Hap_18	2	RWG-443	RWG-446
Total	475
[truncated: 347 more columns]

## Sheet: TableS5
Supplementary Table 5. List of OsTPP7 haplotypes from the analysis on 3000 rice accessions. The SNPs are highlighted in yellow, and insertions and deletions are highlighted in green and blue, respectively. The blanks at the insertion and deletion positions are the same as the reference sequence, and "Het" means a heterozygous nucleotide.
chromosome	12251889	12251937	12251940	12251950	12251952	12251976	12251994	12251999	12252001	12252011	12252023	12252030	12252041	12252044	12252048	12252053	12252054	12252059	12252062	12252069	12252072	12252081	12252092	12252094	12252096	12252098	12252105	12252126	12252133	12252136	12252138	12252147	12252155	12252171	12252179	12252181	12252193	12252264	12252311	12252345	12252350	12252374	12252393	12252419	12252428	12252522	12252550	12252552	12252556
Reference	T	T	C	C	T	C	T	T	C	G	T	A	C	G	G	G	C	C	C	G	T	C	G	G	T	G	G	A	G	G	C	C	G	C	G	C	G	G	G	A	G	A	A	G	G	T	C	G	G
Exon	5 ʹ UTR	1	1	1	1	1	1	1	1	1	1	1	1	1	1	1	1	1	1	1	1	1	1	1	1	1	1	1	1	1	1	1	1	1	1	1	1	Intron	2	2	2	2	2	2	2	Intron	3	3	3
AA		M -> K	A -> E	S -> R	V -> E	A -> V	V -> A	C -> G	C -> W	G -> S	F -> L	Y -> F	R -> C	A -> S	G -> V	A -> T	A -> D	R -> W	R -> C	C -> F	L -> R	A -> V	E -> K	E -> D	L -> P	G -> S	G -> V	E -> A	M -> I	R -> R	A -> E	P -> H	A -> S	A -> V	A -> T	A -> A	E -> D		A -> S	K -> T	V -> L	I -> V	Y -> F	D -> N	D -> N		R -> R	S -> I	V -> V
										G -> C													E -> *
Codon Hap		ATG -> AAG	GCG -> GAG	AGC -> AGA	GTG -> GAG	GCG -> GTG	GTG -> GCG	TGC -> GGC	TGC -> TGG	GGC -> AGC	TTC -> CTC	TAC -> TTC	CGC -> TGC	GCC -> TCC	GGG -> GTG	GCC -> ACC	GCC -> GAC	CGG -> TGG	CGC -> TGC	TGC -> TTC	CTG -> CGG	GCG -> GTG	GAG -> AAG	GAG -> GAT	CTC -> CCC	GGC -> AGC	GGG -> GTG	GAG -> GCG	ATG -> ATC	CGG -> CGC	GCG -> GAG	CCC -> CAC	GCC -> TCC	GCC -> GTC	GCC -> ACC	GCC -> GCT	GAG -> GAC		GCG -> TCG	AAG -> ACG	GTG -> CTG	ATC -> GTC	TAC -> TTC	GAC -> AAC	GAC -> AAC		CGC -> CGT	AGC -> ATC	GTG -> GTC
										GGC -> TGC													GAG -> TAG
Hap_1	T	T	C	C	T	C	T	T	C	G	T	A	C	G	G	G	C	C	C	G	T	C	G	G	T	G	G	A	G	G	C	C	G	C	G	C	G	G	G	A	G	A	A	G	G	T	C	G	G
Hap_2	T	T	C	C	T	C	T	T	C	G	T	A	C	G	G	G	C	C	C	G	T	C	G	G	T	G	G	A	G	G	C	C	G	C	G	C	G	G	G	A	G	A	A	G	G	T	C	G	G
Hap_3	T	T	C	C	T	C	T	T	C	G	T	A	C	G	G	G	C	C	C	G	T	C	G	G	T	G	G	A	G	G	C	C	G	C	G	C	G	G	G	A	G	A	A	G	G	T	C	G	G
Hap_4	T	T	C	C	T	C	T	T	C	G	T	A	C	G	G	G	C	C	C	G	T	C	G	G	T	G	G	A	G	G	C	C	G	C	G	C	G	G	G	A	G	A	A	G	G	T	C	G	G
Hap_5	T	T	C	C	T	C	T	T	C	G	T	A	C	G	G	G	C	C	C	G	T	C	G	T	T	G	G	A	G	G	C	C	G	C	G	C	G	G	G	A	G	A	A	G	G	T	C	G	G
Hap_6	T	T	C	C	T	C	T	T	C	G	T	A	C	G	G	G	C	C	C	G	T	C	G	G	T	G	G	A	G	G	C	C	G	C	G	C	G	G	G	A	G	A	A	G	G	T	C	G	G
Hap_7	T	T	C	C	T	C	T	T	C	G	T	A	C	G	G	G	C	C	C	G	T	C	G	G	T	G	G	A	G	G	C	C	G	C	G	C	G	G	G	A	G	A	A	G	G	T	C	G	G
Hap_8	T	T	C	C	T	C	T	T	C	G	T	A	C	G	G	G	C	C	C	G	T	C	G	G	T	G	G	A	G	G	C	C	G	C	G	C	G	G	G	A	G	Het	A	G	G	T	C	G	G
Hap_9	T	T	C	C	T	C	T	T	C	G	T	A	C	G	G	G	C	C	C	G	T	C	A	G	T	G	G	A	G	G	C	C	G	C	G	C	G	G	G	A	G	A	A	G	G	T	C	G	G
Hap_10	T	T	C	C	T	C	T	T	C	G	T	A	C	G	G	G	C	C	C	G	T	C	G	G	T	G	G	A	G	G	C	C	G	C	G	C	G	G	G	A	G	A	A	G	G	T	C	G	G
Hap_11	T	T	C	C	T	C	T	T	C	A	T	A	C	G	G	G	C	C	C	G	T	C	G	G	T	G	G	A	G	G	C	C	G	C	G	C	G	G	G	A	G	A	A	G	G	T	C	G	G
Hap_12	T	T	C	C	T	C	T	T	C	G	T	A	C	G	G	G	C	C	C	G	T	C	G	G	T	G	G	A	G	G	C	C	G	C	G	C	G	G	G	A	G	A	A	G	G	T	C	G	G
Hap_13	T	T	C	C	T	C	T	T	C	G	T	A	C	G	G	G	C	C	C	G	T	C	G	G	T	G	G	A	G	G	C	C	G	C	G	C	G	G	G	A	G	A	A	G	G	T	C	G	G
Hap_14	T	T	C	C	T	C	T	T	C	G	T	A	C	G	G	G	C	C	C	G	T	C	G	G	T	G	G	A	G	G	C	C	G	C	G	C	G	G	G	A	G	A	A	G	G	T	C	G	G
Hap_15	T	T	C	C	T	C	T	T	C	G	T	A	C	G	G	G	C	C	C	G	T	C	G	G	T	G	G	A	G	G	C	C	G	C	G	C	G	G	G	A	G	A	Het	G	G	T	C	G	G
Hap_16	T	T	C	C	T	C	T	T	C	G	T	A	C	G	G	G	C	C	C	G	T	C	G	G	T	G	G	A	G	G	C	C	G	C	G	C	G	G	G	A	G	A	A	G	G	T	C	G	G
Hap_17	T	T	C	C	T	C	C	T	C	G	T	A	C	G	G	G	C	C	C	G	T	C	G	G	T	G	G	A	G	G	C	C	G	C	G	C	G	G	G	A	G	A	A	G	G	T	C	G	G
Hap_18	T	T	C	C	T	C	T	T	C	G	T	A	C	G	G	G	C	C	C	G	T	C	G	G	T	G	G	A	G	G	C	C	G	C	G	C	G	G	G	A	G	A	A	G	G	A	C	G	G
Hap_19	T	T	C	C	T	C	T	T	C	G	T	A	C	G	G	G	C	C	C	G	T	C	G	G	T	G	G	A	G	G	C	C	G	C	G	C	G	Het	G	A	G	A	A	G	G	T	C	G	G
Hap_20	T	T	C	C	T	C	T	T	C	G	T	A	C	G	G	G	C	C	C	G	T	C	G	G	T	G	G	A	G	G	C	C	G	C	G	C	G	G	G	A	G	A	A	G	G	T	C	G	G
Hap_21	T	T	C	C	T	C	T	T	C	G	T	A	C	G	G	G	C	C	C	G	T	C	G	G	T	G	G	A	G	G	C	C	G	C	G	C	G	G	G	A	G	A	A	G	G	T	C	G	G
Hap_22	T	T	C	C	T	C	T	T	C	G	C	A	C	G	G	G	C	C	C	G	T	C	G	G	T	G	G	A	G	G	C	C	G	C	G	C	G	G	G	A	G	A	A	G	G	T	C	G	G
Hap_23	T	T	C	C	T	C	T	T	C	G	T	A	C	G	G	G	C	C	C	G	T	C	G	G	T	G	G	A	G	G	C	C	G	C	G	C	G	G	G	A	G	A	A	G	G	T	C	G	G
Hap_24	T	T	C	C	T	C	T	T	C	G	T	A	C	G	G	G	C	C	C	G	T	C	G	G	T	G	G	A	G	G	C	C	G	C	G	C	G	G	G	A	G	A	A	G	G	T	C	G	G
Hap_25	T	T	C	C	T	C	T	T	C	G	T	A	C	G	G	G	C	C	C	G	T	C	G	G	T	G	G	A	G	G	C	C	G	C	G	C	G	G	G	A	G	A	A	G	G	T	C	G	G
Hap_26	T	T	C	C	T	C	T	T	C	G	T	A	C	G	G	G	C	C	C	G	T	C	G	G	T	G	G	A	G	G	C	C	G	C	G	C	G	G	G	A	G	A	A	G	G	T	C	G	G
Hap_27	T	T	C	C	T	C	T	T	C	G	T	A	C	G	G	G	C	C	C	T	T	C	G	G	T	G	G	A	G	G	C	C	G	C	G	C	G	G	G	A	G	A	A	G	G	T	C	G	G
Hap_28	T	T	C	C	T	C	T	T	C	G	T	A	C	G	G	G	C	C	C	G	T	C	G	G	T	G	G	A	G	G	C	C	G	C	G	C	G	G	G	A	G	A	A	G	G	T	C	G	G
Hap_29	T	T	C	C	T	T	T	T	C	G	T	A	C	G	G	G	C	C	C	G	T	C	G	G	T	G	G	A	G	G	C	C	G	C	G	C	G	G	G	A	G	A	A	G	G	T	C	G	G
Hap_30	TA	T	C	C	T	C	T	T	C	G	T	A	C	G	G	G	C	C	C	G	T	C	G	G	T	G	G	A	G	G	C	C	G	C	G	C	G	G	G	A	G	A	A	G	G	T	C	G	G
Hap_31	T	T	C	C	T	C	T	T	C	G	T	A	C	G	G	G	C	C	C	G	T	C	G	G	C	G	G	A	G	G	C	C	G	C	G	C	G	G	G	A	G	A	A	G	G	T	C	G	G
Hap_32	T	T	C	C	T	C	T	T	C	G	T	A	C	G	G	G	C	C	C	G	T	C	G	G	T	G	G	A	G	G	C	C	G	C	G	C	G	G	G	A	G	A	A	G	G	T	C	G	G
Hap_33	T	T	C	C	T	C	T	T	C	G	T	A	C	G	G	G	C	C	C	G	T	T	G	G	T	G	G	A	G	G	C	C	G	C	G	C	G	G	G	A	G	A	A	G	G	T	C	G	G
Hap_34	T	T	C	C	T	C	T	T	C	G	T	A	C	G	G	G	C	C	C	G	T	C	T	G	T		G	A	G	G	C	C	G	C	G	C	G	G	G	A	G	A	A	G	G	T	C	G	G
Hap_35	T	T	C	C	T	C	T	T	C	G	T	A	C	G	G	G	C	C	C	G	T	C	G	G	T	G	G	A	G	G	C	C	G	C	G	C	G	G	G	A	G	A	A	G	G	T	C	G	G
Hap_36	T	T	C	C	T	C	T	T	C	T	T	A	C	G	G	G	C	C	C	G	T	C	G	G	T	G	G	A	G	G	C	C	G	C	G	C	G	G	G	A	G	A	A	G	G	T	C	G	G
Hap_37	T	T	C	C	T	C	T	T	C	G	T	A	C	G	G	G	C	C	C	G	T	C	G	G	T	G	G	A	G	G	C	C	G	C	G	C	G	G	G	A	G	A	A	G	G	T	C	G	G
Hap_38	T	T	C	C	T	C	T	T	C	G	T	A	C	Het	G	G	C	C	C	G	T	C	G	G	T	G	G	A	G	G	C	C	G	C	G	C	G	G	G	A	G	A	A	G	G	T	C	G	G
Hap_39	T	T	C	C	T	C	T	T	C	G	T	A	C	G	G	G	C	C	C	G	T	C	G	G	T	G	G	A	G	G	C	C	G	C	G	C	G	G	G	A	G	A	A	G	G	T	C	G	G
Hap_40	T	T	C	C	T	C	T	T	C	G	T	A	C	G	G	G	C	C	C	G	T	C	G	G	T	G	G	A	G	G	C	C	G	C	G	C	G	G	G	A	G	A	A	G	G	T	C	G	G
Hap_41	T	T	C	C	T	C	T	T	C	G	T	A	C	G	G	A	C	C	C	G	T	C	G	G	T	G	G	A	G	G	C	C	G	C	G	C	G	G	G	A	G	A	A	G	G	T	C	G	G
Hap_42	T	T	C	C	T	C	T	T	C	G	T	A	C	G	G	G	C	C	C	G	G	C	G	G	T	G	G	A	G	G	C	C	G	C	G	C	G	G	G	A	G	A	A	G	G	T	C	G	G
Hap_43	T	T	C	C	T	C	T	T	C	G	T	A	C	G	G	G	C	C	C	G	T	C	G	G	T	G	G	A	G	G	C	C	G	C	G	C	G	G	G	A	G	A	A	G	G	T	C	G	G
Hap_44	T	T	C	C	T	C	T	T	C	G	T	A	C	G	G	G	C	C	C	G	T	C	G	G	T	G	Het	A	G	G	C	C	G	C	G	C	G	G	G	A	G	A	A	G	G	T	C	G	G
Hap_45	T	T	C	C	T	C	T	T	C	G	T	A	C	G	G	G	C	C	C	G	T	C	G	G	T	G	G	A	Het	G	Het	C	G	C	G	C	G	G	G	A	G	A	A	G	G	T	C	G	G
Hap_46	T	T	C	C	T	C	T	T	C	G	T	A	C	G	G	G	C	C	C	G	T	C	G	G	T	G	G	A	G	G	C	C	G	C	G	C	G	G	G	A	G	A	A	G	G	T	C	G	G
Hap_47	T	T	C	C	T	C	T	T	C	G	T	A	C	G	G	G	C	C	C	G	T	C	G	T	T	G	G	A	G	G	C	C	G	C	G	C	G	G	G	A	G	A	A	G	G	T	C	G	G
Hap_48	T	T	C	C	T	C	T	T	C	G	T	A	C	G	G	G	C	C	C	G	T	C	G	G	T	G	G	A	G	G	C	C	G	C	Het	C	G	G	G	A	G	A	A	G	G	T	C	G	G
Hap_49	T	Het	C	C	T	C	T	T	C	G	T	A	C	G	G	G	C	C	C	G	T	C	G	G	T	G	G	A	G	G	C	C	G	C	G	C	G	G	G	A	G	A	A	G	G	T	C	G	G
Hap_50	T	T	C	C	T	C	T	T	C	G	T	A	C	G	G	G	C	C	C	G	T	C	G	G	T	G	G	A	G	G	C	C	G	C	G	C	G	G	G	A	G	A	A	G	G	T	C	G	G
Hap_51	T	T	C	C	T	C	T	T	C	G	T	A	C	G	G	G	C	C	C	G	T	C	G	G	T	G	G	A	G	G	C	C	G	C	G	C	G	G	G	A	G	A	A	G	G	T	C	G	G
Hap_52	T	T	C	C	T	C	T	T	C	G	T	A	C	G	G	G	C	C	C	G	T	C	G	G	T	G	G	A	G	G	C	C	G	C	G	C	G	G	G	A	G	A	A	G	G	T	C	G	G
Hap_53	T	T	C	C	T	C	T	T	C	G	T	A	C	G	G	G	C	C	C	G	T	C	G	G	T	G	G	A	G	G	C	C	G	C	G	C	G	G	G	A	G	A	A	G	G	T	C	G	G
Hap_54	T	T	C	C	T	C	T	T	C	G	T	A	C	G	G	G	C	C	C	G	T	C	G	G	T	G	G	A	G	G	C	C	G	C	G	C	G	G	G	A	G	A	A	G	G	T	C	G	G
Hap_55	T	T	C	C	T	C	T	T	C	G	T	A	C	G	G	G	C	C	C	G	T	C	G	G	T	G	G	A	G	G	C	C	G	C	G	C	G	G	G	A	G	A	A	G	G	T	C	G	G
Hap_56	T	T	C	C	T	C	T	T	C	G	T	A	C	G	G	G	C	C	C	G	T	C	G	G	T	G	G	A	G	G	C	C	G	C	G	C	G	G	G	A	G	A	A	G	G	T	C	G	G
Hap_57	T	T	C	C	T	C	T	T	C	G	T	A	C	G	G	G	C	C	C	G	T	C	G	G	T	G	G	A	G	G	C	C	G	C	G	C	G	G	G	A	G	A	A	G	G	T	C	G	G
Hap_58	T	T	C	C	T	C	T	T	C	G	T	A	C	G	G	G	C	C	C	G	T	C	G	G	T	G	G	A	G	G	C	C	G	C	G	C	G	G	G	A	G	A	A	G	G	T	C	G	G
Hap_59	T	T	C	C	T	C	T	T	C	G	T	A	C	G	G	G	C	C	C	G	T	C	G	G	T	G	G	A	G	G	C	C	G	C	G	C	G	G	G	A	G	A	A	G	G	T	C	G	G
Hap_60	T	T	Het	C	T	C	T	T	C	G	T	A	C	G	G	G	C	C	C	G	T	C	G	G	T	G	G	A	G	G	C	C	G	C	G	C	G	G	G	A	G	A	A	G	G	T	C	G	G
Hap_61	T	T	C	C	T	C	T	T	C	G	T	A	C	G	G	G	C	C	C	G	T	C	G	G	T	G	G	A	G	G	C	C	G	C	G	C	G	G	G	A	G	A	A	G	G	T	C	G	G
Hap_62	T	T	C	C	T	C	T	T	C	G	T	A	C	G	G	G	C	C	C	G	T	C	G	G	T	G	G	A	G	G	C	C	G	C	G	C	G	G	G	A	G	A	A	G	G	T	C	G	G
Hap_63	T	T	C	C	T	C	T	T	C	G	T	A	C	G	G	G	C	C	C	G	T	C	G	G	T	G	G	A	G	G	C	C	G	C	G	C	G	G	G	A	G	A	A	G	G	T	C	G	G
Hap_64	T	T	C	C	T	C	T	T	C	G	T	A	Het	G	G	G	C	C	C	G	T	C	G	G	T	G	G	A	G	G	C	C	G	C	G	C	G	G	G	A	G	A	A	G	G	T	C	G	G
Hap_65	T	T	C	C	T	C	T	T	C	G	T	A	C	G	G	G	C	C	C	G	T	C	G	G	T	Het	G	A	G	G	C	C	G	C	G	C	G	G	G	A	G	A	A	G	G	T	C	G	G
Hap_66	T	T	Het	Het	T	C	T	T	C	G	T	A	C	G	G	G	C	C	C	G	T	C	G	G	T	G	G	A	G	G	C	C	G	C	G	C	G	G	G	A	G	A	A	G	G	T	C	G	G
Hap_67	T	T	C	C	T	C	T	T	C	G	T	A	C	G	G	G	C	C	C	G	T	C	G	G	T	G	G	A	G	G	C	C	G	Het	G	C	G	G	G	A	G	A	A	G	G	T	C	G	G
Hap_68	T	T	C	C	T	C	T	T	C	G	T	A	C	G	G	G	C	C	C	G	T	C	G	G	T	G	G	A	G	G	C	C	G	C	G	C	G	G	G	A	G	A	A	G	G	T	C	G	G
Hap_69	T	T	C	C	T	C	T	T	C	G	T	A	C	G	G	G	C	C	C	G	T	C	G	G	T	G	G	A	G	G	C	C	G	C	G	C	G	G	G	A	G	A	A	G	G	T	C	G	G
Hap_70	T	T	C	C	T	C	T	T	C	G	T	A	C	G	G	G	C	C	C	G	T	C	G	G	T	G	G	A	G	G	C	C	G	C	G	C	G	G	G	A	G	A	A	G	G	T	C	G	G
Hap_71	T	T	C	C	T	C	T	T	C	G	T	A	C	G	G	G	C	C	C	G	T	C	G	G	T	G	G	A	G	G	C	C	G	C	G	C	G	G	G	A	G	A	A	G	G	T	C	G	G
Hap_72	T	T	C	C	T	C	T	T	C	G	T	A	C	G	G	G	C	Het	C	G	T	C	G	G	T	G	G	A	G	G	C	C	G	C	G	C	G	G	G	A	G	A	A	G	G	T	C	G	G
Hap_73	T	T	C	C	A	C	T	T	C	G	T	A	C	G	G	G	C	C	C	G	T	C	G	G	T	G	G	A	G	G	C	C	G	C	G	C	G	G	G	A	G	A	A	G	G	T	C	G	G
Hap_74	T	T	C	C	T	C	T	T	C	G	T	Het	C	G	G	G	C	C	C	G	T	C	G	G	T	G	G	A	G	G	C	C	G	C	G	C	G	G	G	A	G	A	A	G	G	T	C	G	G
Hap_75	T	T	C	C	T	C	T	T	Het	G	T	A	C	G	G	G	C	C	C	G	T	C	G	G	T	G	G	A	G	G	C	C	G	C	G	C	G	G	G	A	G	A	A	G	G	T	C	G	G
Hap_76	T	T	C	C	T	C	T	T	C	G	T	A	C	G	G	G	C	C	C	G	T	C	G	G	T	G	G	A	G	G	C	C	G	C	G	C	G	G	G	A	G	A	A	G	G	T	C	G	G
Hap_77	T	T	C	C	T	C	T	T	C	G	T	A	C	G	G	G	C	C	Het	G	T	C	G	G	T	G	G	A	G	G	C	C	G	C	G	C	G	G	G	A	G	A	A	G	G	T	C	G	G
Hap_78	T	T	C	C	T	C	T	T	C	G	T	A	C	G	G	G	C	C	C	G	T	C	G	G	T	G	G	A	G	G	C	C	G	C	G	C	G	G	G	A	G	A	A	G	G	T	C	G	G
Hap_79	T	T	C	C	T	C	T	T	C	A	T	A	C	G	G	G	C	C	C	G	T	C	G	G	T	G	G	A	G	G	C	C	G	C	G	C	G	G	G	A	G	A	A	G	G	T	C	G	G
Hap_80	T	T	C	C	T	C	T	T	C	A	T	A	C	G	G	G	C	C	C	G	T	C	G	G	T	G	G	A	G	G	C	C	G	C	G	C	G	G	G	A	G	A	A	G	G	T	C	G	G
Hap_81	T	T	C	C	T	C	T	T	C	G	T	A	C	G	G	G	C	C	C	G	T	C	G	G	T	G	G	A	G	G	C	C	G	C	G	C	G	G	G	A	G	A	A	G	G	T	C	G	G
Hap_82	T	T	C	C	T	C	T	T	C	G	T	A	C	G	G	G	C	C	C	G	T	C	G	G	T	G	G	A	G	G	C	C	G	C	G	C	G	G	G	A	G	A	A	G	G	T	C	G	G
Hap_83	T	T	C	C	T	C	T	T	C	G	T	A	C	G	G	G	C	C	C	G	T	C	G	G	T	G	G	A	G	G	C	C	G	C	G	C	G	G	G	A	G	A	A	G	G	T	C	G	G
Hap_84	T	T	C	C	T	C	T	T	C	G	T	A	C	G	G	G	A	C	C	G	T	C	G	G	T	G	G	A	G	G	C	C	G	C	G	C	G	G	G	A	G	A	A	G	G	T	C	G	G
Hap_85	T	T	C	C	T	C	T	T	C	G	T	A	C	G	G	G	C	C	C	G	T	C	G	G	T	G	G	A	G	G	C	C	G	C	G	C	Het	G	G	A	G	A	A	G	G	T	C	G	G
Hap_86	T	T	C	C	T	C	T	T	C	G	T	A	C	G	G	G	C	C	C	G	T	C	G	G	T	G	G	A	G	G	C	C	G	C	G	C	G	G	G	A	G	A	A	G	G	T	C	G	G
Hap_87	T	T	C	C	T	C	T	T	C	G	T	A	C	G	G	G	C	C	C	G	T	C	G	G	T	G	G	A	G	G	C	C	G	C	G	C	G	G	G	A	G	A	A	G	G	T	C	G	G
Hap_88	T	T	C	C	T	C	T	T	C	G	T	A	C	G	T	G	C	C	C	G	T	C	G	G	T	G	G	A	G	G	C	C	G	C	G	C	G	G	G	A	G	A	A	G	G	T	C	G	G
Hap_89	T	T	C	C	T	C	T	T	C	G	T	A	C	G	G	G	C	C	C	G	T	C	G	G	T	G	G	A	G	G	C	C	G	C	G	C	G	G	G	A	G	A	A	G	G	T	C	G	G
Hap_90	T	T	C	C	T	C	T	T	C	G	T	A	C	G	G	G	C	C	C	G	T	C	G	G	T	G	G	A	G	G	C	Het	G	C	G	C	G	G	G	A	G	A	A	G	G	T	C	G	G
Hap_91	T	T	C	C	T	C	T	T	C	G	T	A	C	G	G	G	C	C	C	G	T	C	G	G	T	G	G	A	G	G	C	C	G	C	G	C	G	G	Het	A	G	A	A	G	G	T	C	G	G
Hap_92	T	T	C	C	T	C	T	T	C	G	T	A	C	G	G	G	C	C	C	G	T	C	G	G	T	G	G	A	G	G	Het	C	G	C	G	C	G	G	G	A	G	A	A	G	G	T	C	G	G
Hap_93	T	T	C	C	T	C	T	T	C	G	T	A	C	G	G	G	C	C	C	G	T	C	G	G	T	G	G	A	G	G	C	C	G	C	G	C	G	G	G	A	G	A	A	G	G	T	C	G	G
Hap_94	T	T	C	C	T	C	T	T	C	G	T	A	C	G	G	G	C	C	C	G	T	C	G	G	T	G	G	A	G	G	C	C	G	C	G	C	G	G	G	A	G	A	A	G	G	T	C	G	G
Hap_95	T	T	C	C	T	C	T	G	C	G	T	A	C	G	G	G	C	C	C	G	T	C	G	G	T	G	G	A	G	G	C	C	G	C	G	C	G	G	G	A	G	A	A	G	G	T	C	G	G
Hap_96	T	T	C	C	T	C	T	T	C	G	T	A	C	G	G	G	C	C	C	G	T	C	G	G	T	G	G	A	G	G	C	C	G	C	G	C	G	G	G	A	G	A	A	G	G	T	C	G	G
Hap_97	T	T	C	C	T	C	T	T	C	G	T	A	C	G	G	G	C	C	C	G	T	C	G	G	T	G	G	A	G	G	C	C	G	C	G	C	G	G	G	A	G	A	A	G	G	T	C	G	G
Hap_98	T	T	C	C	T	C	T	T	C	G	T	A	C	G	G	G	C	C	C	G	T	C	G	G	T	G	G	A	G	C	C	C	G	C	G	C	G	G	G	C	C	A	A	G	G	T	T	G	C
Hap_99	T	T	C	C	T	C	T	T	C	G	T	A	C	G	G	G	C	C	C	G	T	C	G	G	T	G	G	A	G	G	C	C	G	C	G	C	G	G	G	A	G	A	A	G	G	T	C	G	G
Hap_100	T	T	C	C	T	C	T	T	C	G	T	A	C	G	G	G	C	C	C	G	T	C	G	G	T	G	G	A	G	G	C	C	G	C	G	C	G	G	G	A	G	A	A	G	G	T	C	G	G
Hap_101	T	T	C	C	T	C		T	C	G	T	A	C	G	G	G	C	C	C	G	T	C	G	G	T	G	G	A	G	G	C	C	G	C	G	C	G	G	G	A	G	A	A	G	G	T	C	G	G
Hap_102	T	T	C	C	T	C	T	T	C	G	T	A	C	G	G	G	C	C	C	G	T	C	G	G	T	G	G	A	G	G	C	C	G	C	G	C	G	G	G	A	G	A	A	G	G	T	C	G	G
Hap_103	T	T	C	C	T	C	T	T	C	G	T	A	C	G	G	G	C	C	C	G	T	C	G	G	T	G	G	C	G	G	C	C	G	C	G	C	G	G	G	A	G	A	A	G	G	T	C	G	G
Hap_104	T	T	C	C	T	C	T	T	C	G	T	A	C	G	G	G	C	C	C	G	T	C	G	G	T	G	G	A	G	Het	C	C	G	C	G	C	G	G	G	A	G	A	A	G	G	T	C	G	G
Hap_105	T	T	C	C	T	C	T	T	C	G	T	A	C	G	G	G	C	C	C	G	T	C	G	G	T	G	G	A	G	G	C	C	G	C	G	C	G	G	G	A	G	A	A	G	A	T	C	G	G
Hap_106	T	T	C	C	T	C	T	T	C	G	T	A	C	G	G	G	C	C	C	G	T	C	G	G	T	G	G	A	G	G	C	C	G	C	G	C	G	G	G	A	G	A	A	G	G	T	C	G	G
Hap_107	T	T	C	C	T	C	T	T	C	G	T	A	C	G	G	G	C	C	C	G	T	C	G	G	T	G	G	A	G	G	C	C	G	C	G	C	G	G	G	A	G	A	A	G	G	T	C	Het	G
Hap_108	T	T	C	C	T	C	T	T	C	G	T	A	C	G	G	G	C	C	C	G	T	C	G	G	T	G	G	A	G	G	C	C	G	C	G	C	G	G	G	A	G	A	A	G	G	T	C	G	G
Hap_109	T	T	C	C	T	C	T	T	C	G	T	A	C	G	G	G	C	C	C	G	T	C	G	G	T	G	G	A	G	G	C	C	G	C	G	T	G	G	G	A	G	A	A	G	G	T	C	G	G
Hap_110	T	T	C	C	T	C	T	T	C	G	T	A	C	G	G	G	C	C	C	G	T	C	G	G	T	G	G	A	G	G	C	C	G	C	G	C	G	G	G	A	G	A	A	G	G	T	C	G	G
Hap_111	T	T	C	C	T	C	T	T	C	G	T	A	C	G	G	G	C	C	C	G	T	C	G	G	T	G	G	A	G	G	C	C	Het	C	G	C	G	G	G	A	G	A	A	G	G	T	C	G	G
Hap_112	T	T	C	C	T	C	T	T	C	G	T	A	C	G	G	G	C	C	C	G	T	C	G	G	T	G	G	A	G	G	C	C	G	C	G	C	G	G	G	A	G	Het	A	Het	G	T	C	G	G
	Total no.of accessions
[truncated: 57 more columns]

## Sheet: TableS6
Supplementary Table 6: List of accessions under each haplotype of OsTPP7 from 3K rice accessions.
Hap_No.	No. of Accession	Names of Accessions
Hap_1	1485	B002	B003	B004	B005	B008	B013	B014	B016	B018	B020	B021	B027	B029	B032	B033	B034	B035	B036	B037	B043	B045	B046	B047	B053	B054	B055	B056	B057	B058	B062	B066	B068	B069	B070	B071	B077	B084	B088	B094	B100	B102	B105	B109	B110	B111	B117	B122	B124
Hap_2	1107	B001	B006	B007	B009	B010	B011	B012	B015	B019	B023	B024	B026	B028	B039	B040	B044	B048	B051	B052	B059	B060	B061	B063	B064	B065	B067	B072	B073	B074	B075	B076	B079	B081	B082	B083	B085	B086	B087	B089	B090	B091	B092	B093	B095	B096	B097	B104	B106
Hap_3	1	B025
Hap_4	1	B030
Hap_5	223	B031	B173	B184	B227	CX12	CX146	CX30	CX305	CX32	CX366	CX379	CX381	CX80	CX92	IRIS_313-10010	IRIS_313-10035	IRIS_313-10046	IRIS_313-10148	IRIS_313-10332	IRIS_313-10340	IRIS_313-10341	IRIS_313-10348	IRIS_313-10355	IRIS_313-10371	IRIS_313-10536	IRIS_313-10539	IRIS_313-10547	IRIS_313-10557	IRIS_313-10572	IRIS_313-10628	IRIS_313-10667	IRIS_313-10668	IRIS_313-10674	IRIS_313-10678	IRIS_313-10725	IRIS_313-10749	IRIS_313-10755	IRIS_313-10897	IRIS_313-10898	IRIS_313-10901	IRIS_313-10902	IRIS_313-10904	IRIS_313-10908	IRIS_313-10909	IRIS_313-10911	IRIS_313-10912	IRIS_313-10915	IRIS_313-10929
Hap_6	4	B038	B148	IRIS_313-12242	IRIS_313-8158
Hap_7	21	B049	IRIS_313-10676	IRIS_313-10845	IRIS_313-10882	IRIS_313-10894	IRIS_313-10896	IRIS_313-10987	IRIS_313-11049	IRIS_313-11214	IRIS_313-11272	IRIS_313-11626	IRIS_313-11630	IRIS_313-11743	IRIS_313-11963	IRIS_313-7933	IRIS_313-8268	IRIS_313-8765	IRIS_313-8813	IRIS_313-8814	IRIS_313-9422	IRIS_313-9506
Hap_8	1	B101
Hap_9	1	B143
Hap_10	1	B236
Hap_11	17	B241	CX284	IRIS_313-10176	IRIS_313-10656	IRIS_313-10660	IRIS_313-11094	IRIS_313-11922	IRIS_313-11924	IRIS_313-12071	IRIS_313-12077	IRIS_313-12265	IRIS_313-12266	IRIS_313-12324	IRIS_313-12337	IRIS_313-12341	IRIS_313-7856	IRIS_313-8565
Hap_12	1	CX100
Hap_13	1	CX118
Hap_14	1	CX122
Hap_15	1	CX307
Hap_16	1	CX34
Hap_17	2	CX341	IRIS_313-7646
Hap_18	5	CX400	CX402	IRIS_313-10729	IRIS_313-11417	IRIS_313-9449
Hap_19	2	CX401	IRIS_313-11415
Hap_20	1	IRIS_313-10014
Hap_21	1	IRIS_313-10057
Hap_22	1	IRIS_313-10257
Hap_23	2	IRIS_313-10295	IRIS_313-11956
Hap_24	1	IRIS_313-10380
Hap_25	2	IRIS_313-10404	IRIS_313-11419
Hap_26	1	IRIS_313-10476
Hap_27	1	IRIS_313-10516
Hap_28	1	IRIS_313-10521
Hap_29	1	IRIS_313-10552
Hap_30	1	IRIS_313-10569
Hap_31	1	IRIS_313-10673
Hap_32	1	IRIS_313-10718
Hap_33	2	IRIS_313-10801	IRIS_313-10891
Hap_34	1	IRIS_313-10855
Hap_35	3	IRIS_313-10864	IRIS_313-11217	IRIS_313-11289
Hap_36	1	IRIS_313-10870
Hap_37	1	IRIS_313-10893
Hap_38	1	IRIS_313-10995
Hap_39	4	IRIS_313-11010	IRIS_313-11084	IRIS_313-9065	IRIS_313-9342
Hap_40	1	IRIS_313-11018
Hap_41	1	IRIS_313-11032
Hap_42	1	IRIS_313-11036
Hap_43	1	IRIS_313-11041
Hap_44	1	IRIS_313-11047
Hap_45	1	IRIS_313-11070
Hap_46	1	IRIS_313-11106
Hap_47	1	IRIS_313-11117
Hap_48	1	IRIS_313-11144
Hap_49	1	IRIS_313-11182
Hap_50	1	IRIS_313-11196
Hap_51	2	IRIS_313-11259	IRIS_313-8712
Hap_52	1	IRIS_313-11263
Hap_53	1	IRIS_313-11290
Hap_54	1	IRIS_313-11299
Hap_55	1	IRIS_313-11326
Hap_56	2	IRIS_313-11360	IRIS_313-11542
Hap_57	1	IRIS_313-11364
Hap_58	1	IRIS_313-11370
Hap_59	1	IRIS_313-11384
Hap_60	1	IRIS_313-11447
Hap_61	1	IRIS_313-11480
Hap_62	1	IRIS_313-11491
Hap_63	1	IRIS_313-11535
Hap_64	1	IRIS_313-11563
Hap_65	1	IRIS_313-11566
Hap_66	1	IRIS_313-11635
Hap_67	1	IRIS_313-11660
Hap_68	1	IRIS_313-11687
Hap_69	1	IRIS_313-11720
Hap_70	1	IRIS_313-11787
Hap_71	1	IRIS_313-11826
Hap_72	1	IRIS_313-11890
Hap_73	1	IRIS_313-11908
Hap_74	1	IRIS_313-11999
Hap_75	1	IRIS_313-12076
Hap_76	1	IRIS_313-12096
Hap_77	1	IRIS_313-12135
Hap_78	1	IRIS_313-12143
Hap_79	1	IRIS_313-12228
Hap_80	1	IRIS_313-12350
Hap_81	1	IRIS_313-7665
Hap_82	1	IRIS_313-7792
Hap_83	1	IRIS_313-8033
Hap_84	1	IRIS_313-8053
Hap_85	1	IRIS_313-8066
Hap_86	1	IRIS_313-8075
Hap_87	1	IRIS_313-8097
Hap_88	1	IRIS_313-8111
Hap_89	1	IRIS_313-8123
Hap_90	1	IRIS_313-8136
Hap_91	1	IRIS_313-8142
Hap_92	1	IRIS_313-8143
Hap_93	1	IRIS_313-8185
Hap_94	1	IRIS_313-8208
Hap_95	1	IRIS_313-8339
Hap_96	1	IRIS_313-8444
Hap_97	1	IRIS_313-8457
Hap_98	1	IRIS_313-8502
Hap_99	1	IRIS_313-8509
Hap_100	1	IRIS_313-8557
Hap_101	1	IRIS_313-8793
Hap_102	1	IRIS_313-9112
Hap_103	1	IRIS_313-9140
Hap_104	1	IRIS_313-9233
Hap_105	1	IRIS_313-9256
Hap_106	1	IRIS_313-9468
Hap_107	1	IRIS_313-9491
Hap_108	1	IRIS_313-9522
Hap_109	1	IRIS_313-9555
Hap_110	1	IRIS_313-9590
Hap_111	1	IRIS_313-9783
Hap_112	1	IRIS_313-9961
[truncated: 1,437 more columns]

## Sheet: TableS7
Supplementary Table 7. Phenotyping of selected accessions for AG-related traits in tray-based screening.
Sr. No.	Entry_No	Haplotype Group	Coleoptile Length(cm)	Shoot length (cm)	Root length (cm)
1	RWG-001	1	1.9375	4.0275	0.322348
2	RWG-002	1	1.39167	3.37	0.658333
3	RWG-003	2	1.20417	1.78258	0.256944
4	RWG-004	1	1.64545	3.08182	0.539091
5	RWG-005	1	1.45417	1.87727	0.295833
6	RWG-006	1	1.475	2.50417	0.405833
7	RWG-007	2	0.716667	1.23869	0.311688
8	RWG-008	1	0.925	1.14545	0.05
9	RWG-009	1	2.15568	2.4303	0.40947
10	RWG-010	3	1.3625	6.51	2.95
11	RWG-011	1	2.62992	10.1409	1.85152
12	RWG-012	1	2.10417	3.33826	0.765152
13	RWG-013	1	1.77917	5.50417	0.8625
14	RWG-014	1	2.36667	7.2303	1.35341
15	RWG-015	1	2.31515	5.45341	0.691667
16	RWG-016	1	1.9125	6.3375	0.404167
17	RWG-017	1	2.27111	2.2575	0.325
18	RWG-018	1	1.9125	4.20682	0.4
19	RWG-019	1	1.88182	4.07727	0.209091
20	RWG-020	1	1.32273	2.95909	0.226667
21	RWG-021	2	1.52652	5.53167	0.392803
22	RWG-022	1	1.9125	5.2625	0.4875
23	RWG-023	2	1.49083	3.37833	0.541667
24	RWG-024	1	2.1125	4.55	0.5125
25	RWG-025	1	2.23371	5.5572	0.506061
26	RWG-026	1	2.12917	5.50583	0.352652
27	RWG-027	1	2.39409	5.85682	0.411818
28	RWG-028	1	2.08712	6.77235	0.543182
29	RWG-029	1	2.4625	7.45227	0.745833
30	RWG-030	2	1.71932	3.55682	0.358333
31	RWG-031	1	1.025	3.39556	0.125909
32	RWG-032	1	1.2178	3.845	0.127273
33	RWG-033	1	1.89091	3.96818	0.301515
34	RWG-034	3	1.30417	2.13625	1.37
35	RWG-035	1	1.91	4.21136	0.194545
36	RWG-036	2	1.08902	1.08902	0.0784091
37	RWG-037	1	1.45833	4.025	0.254167
38	RWG-038	1	1.25325	2.36648	0.0714286
39	RWG-039	1	0.732727	0.969444	0.123295
40	RWG-040	1	1.77083	2.15417	0.225
41	RWG-041	1	1.04924	1.90492	0.0556818
42	RWG-042	1	0.504167	2.54333	0.0583333
43	RWG-043	1	1.4	3.15644	0.297348
44	RWG-044	1	1.3375	2.43571	0.107143
45	RWG-045	1	1.29583	3.85833	0.15
46	RWG-046	1	1.86227	4.63232	0.696818
47	RWG-047	1	1.75833	4.18939	0.891667
48	RWG-048	2	1.50606	4.30818	0.800379
49	RWG-050	1	1.73375	2.06125	0.3225
50	RWG-051	1	1.71439	2.42311	0.415909
51	RWG-052	1	2.02273	6.1	1.18773
52	RWG-053	1	1.16417	3.06864	0.496667
53	RWG-055	1	2.33838	1.99583	0.421212
54	RWG-056	2	1.125	1.34167	0.203247
55	RWG-057	1	1.3375	1.8125	1.0375
56	RWG-058	1	1.175	4.06083	0.541667
57	RWG-059	1	1.81389	1.98611	0.912778
58	RWG-060	2	1.25333	0.620833	0.103571
59	RWG-061	2	1.71455	1.8375	0.608333
60	RWG-062	1	1.8575	5.83955	1.05591
61	RWG-063	1	2.67045	11.1076	2.69432
62	RWG-064	2	0.9175	1.62417	0.377778
63	RWG-065	1	2.39583	8.05417	0.945833
64	RWG-066	1	1.59278	2.53958	0.459524
65	RWG-067	1	1.35	2.62917	0.3625
66	RWG-068	2	1.02667	2.10859	0.331313
67	RWG-069	1	2.1625	6.32917	1.65
68	RWG-070	2	1.15909	0.6	0.0983333
69	RWG-071	2	1.72083	1.12917	0.185354
70	RWG-072	1	1.83333	4.53939	1.39659
71	RWG-073	1	1.69167	4.40417	0.804167
72	RWG-074	1	2.10833	4.54167	1.26667
73	RWG-075	1	2.225	9.28333	2.5125
74	RWG-076	1	2.00833	9.07917	1.32083
75	RWG-077	1	2.24167	10.3	3.4375
76	RWG-078	1	2.18333	10.1083	4.11667
77	RWG-079	1	1.09545	2.10341	0.65
78	RWG-080	1	2.40417	7.20417	2.2375
79	RWG-081	1	1.85045	7.04798	0.980556
80	RWG-082	1	1.77917	5.17083	1.22917
81	RWG-083	1	1.93944	5.62944	2.68278
82	RWG-084	1	1.53333	3.4375	1.15379
83	RWG-085	1	1.5125	4.04167	1.1375
84	RWG-086	2	1.59167	6.14659	1.65909
85	RWG-087	1	1.65	5.47614	1.23409
86	RWG-088	1	1.92917	4.30417	1.3
87	RWG-089	1	1.22381	2.12917	0.4375
88	RWG-090	1	1.94394	2.37614	0.545833
89	RWG-091	1	2.2678	4.29583	0.376894
90	RWG-092	1	2.15303	5.45917	0.703409
91	RWG-093	1	1.93333	5.5625	1.1375
92	RWG-094	1	2.10417	8.7625	1.3125
93	RWG-095	1	1.9375	6.45833	2.38333
94	RWG-096	1	2.07083	8.38561	2.46136
95	RWG-097	1	2.0875	5.17917	1.425
96	RWG-098	1	1.71742	4.4075	1.06439
97	RWG-099	1	1.73333	6.09167	1.0375
98	RWG-100	1	1.80947	5.52879	2.64432
99	RWG-101	1	1.84167	8.54167	1.52765
100	RWG-102	1	1.83485	9.15	2.46553
101	RWG-103	1	2.02083	7.11667	2.35
102	RWG-104	1	1.44583	8.5625	2.12083
103	RWG-105	2	1.8125	3.55	0.366667
104	RWG-106	1	1.40417	10.0333	1.24583
105	RWG-107	1	1.4	7.175	3.09167
106	RWG-108	1	1.74167	4.07083	1.02083
107	RWG-109	2	1.7375	4.42765	1.15
108	RWG-110	1	1.71742	4.08333	1.08313
109	RWG-111	1	2.005	13.855	1.08944
110	RWG-112	2	1.57667	9.64167	2.44583
111	RWG-154	3	1.91389	3.03333	0.2375
112	RWG-114	1	2.02	5.57	1.48
113	RWG-115	1	1.955	9.54	1.835
114	RWG-116	2	1.575	7.1475	2.41667
115	RWG-117	1	1.86222	8.58264	1.535
116	RWG-118	2	1.045	5.23167	1.61
117	RWG-119	2	1.13	8.81	3.33
118	RWG-120	2	1.415	7.445	3.22778
119	RWG-121	1	1.74	8.285	2.075
120	RWG-122	1	1.56	9.135	4.12
121	RWG-123	1	1.565	7.22	1.35364
122	RWG-124	1	1.62	6.47	3.38
123	RWG-125	1	1.65	7.275	2.12
124	RWG-126	1	1.95	7.49389	2.135
125	RWG-127	1	2.29	10.14	3.31
126	RWG-128	1	2.025	6.33	2.245
127	RWG-129	1	2.125	7.425	2.185
128	RWG-130	1	2.16	7.25	2.3225
129	RWG-131	2	2	8.15	3.085
130	RWG-132	1	1.14375	5.22222	0.580556
131	RWG-133	1	1.76875	6.43125	1.71875
132	RWG-134	1	1.85	6.54375	1.6625
133	RWG-135	1	1.85625	7.4625	2.11875
134	RWG-136	1	2.3625	8.64375	3.30625
135	RWG-137	3	0.303125	1.7125	0.242803
136	RWG-159	3	0.5375	0.26875	3.30625
137	RWG-165	3	0.595833	2.40714	0.985
